# Supplementary material for: Anterior cingulate cortex-related functional hyperconnectivity underlies sensory hypersensitivity in Grin2b-mutant mice
Source: Mol Psychiatry. 2024 May 4;29(10):3195–207. doi: 10.1038/s41380-024-02572-y (PMC11449790; doi:10.1038/s41380-024-02572-y)
Supplement: Supplementary file 3 — Source data [file 41380_2024_2572_MOESM3_ESM.xlsx]

## Sheet: Fig 1.
Fig. 1b.
eVFT Withdrawal Threshold (g)	WT	HT
	5.875	3.115
	2.865	1.265
	3.24	7.045
	5.85	0.61
	2.325	4.145
	4.71	1.765
	3.35	1.635
	3.94	1.39
	3.795	1.95
	2.895	1.05
	3.105	1.54
	2.29	0.85
	4.525	1.785
	3.06	0.95
		0.885
		0.955
		0.835
		2.015
Fig. 1c.
TPT Time on warm floor (%)	WT	HT
	25.2778	25.8333
	30.5556	20.5
	30.2222	29.6667
	20.4444	39.0556
	50.5556	16.8333
	49.6667	10.2222
	51.2778	31.0556
	48.6111	46.7222
	23	43.8333
	31.5	26.1667
	35.7222	34.1667
	38.4444	17.7222
	33.7222	34.9444
	43.1111	16.9444
		17.5556
		29.7778
Fig. 1d.
HPT Latency to noficensive response (s)	WT	HT
	2.47	1.52333
	2.08333	1.735
	1.44333	0.796667
	1.78	1.18333
	1.43667	0.546667
	1.75333	0.82
	1.54	0.645
	5.78333	0.86
	3.20333	0.84
	4.47667	0.51
	2.75333	0.54
	4.07	3.09
	2.48	2.48667
	4.88333	4.14333
	3.83667	2.09
	4.08	3.45667
	3.37333	3.06333
	3.19333	2.45667
	4.06333	1.78333
		0.753333
		1.92333
		2.46333
		2.81333
Fig. 1e.
EFS Freezing (%)		WT																		HT
	Pre-exposure	0	0	0	0	0	0	0	0	0	0	0	1.91	0	0	1.15	0	0	0	0	0.76	0	0	0	0	0.78	0	0	0	2.1	1.33	0.95	5.92	4.77	0	0
	1st shock	5.04	0	3.49	9.67	0.77	2.13	0	10.25	3.29	6	4.06	12.21	6.19	0	2.13	5.42	0.77	0	13.18	29.26	16.09	8.91	29.98	23.26	20.89	6.77	37.52	13.35	41.01	25.34	19.19	42.64	16.25	23.4	4.45
	2nd shock	22.44	16.25	30	22.05	19.88	10.06	18.96	28.63	31.91	5.61	11.99	34.04	25.34	5.8	11.22	40.81	28.68	7.95	49.32	56.67	44.71	35.88	44.88	41.76	49.61	35.2	65.38	47.2	45.84	46.42	37.52	68.28	41.97	57.83	44.77
	3rd shock	36.82	51.55	39.8	43.33	18.96	22.82	26.89	53.88	47.97	39.53	22.29	39.85	34.62	48.16	49.61	70.74	45.07	40.43	52.52	55.62	61.37	48.63	47.78	52.35	71.57	51.45	73.89	52.33	33.85	63.64	34.43	80.08	57.06	50.78	73.5
	4th shock	69.41	73.53	59.88	56.09	43.52	22.44	29.98	46.03	65.18	57.83	30.37	58.72	40.23	63.64	77.18	87.04	51.06	48.94	53.92	51.57	77.33	42.05	68.28	60.85	60.74	53.77	70.99	49.71	62.86	56.67	57.17	86.05	60.74	71.95	72.15
	5th shock	76.64	69.39	77.08	75.28	59.18	44.32	43.41	70.07	45.8	82.09	46.71	48.53	70.07	58.5	87.07	78	48.98	72.56	63.49	51.02	78.7	67.82	48.98	45.83	52.83	60.68	66.59	66.21	59.41	72.11	44.44	93.88	62.81	26.98	34.24
Fig. 1g.
eVFT Withdrawal Threshold (g)	Ctrl	cHT
	4.44	3.9575
	4.455	2.9025
	3.0825	3.9475
	2.365	2.25
	2.35	4.2
	4.3975	4.1125
	3.9575	2.725
	3.115	2.4725
	4.7725	3.1475
	4.0375
	2.93
Fig. 1h.
TPT Time on warm floor (%)	Ctrl	cHT
	24.9444	43
	33.4444	33.7778
	42.1667	30.1667
	20.5556	38.5556
	27.1667	49.8889
	31.3889	40.1111
	42.4444	30.8889
	40.7222	25.2778
	31.2778	29.7222
	46.2778
	37.5556
Fig. 1i.
HPT Latency to noficensive response (s)	Ctrl	cHT
	8.2958	4.54204
	6.49399	4.27928
	4.87988	5.59309
	5.85586	5.55556
	6.90691	5.48048
	8.2958	5.85586
	7.73273	7.88288
	5.51802	4.24174
	4.54204	4.84234
	3.79129
	4.84234
Fig. 1j.
EFS Freezing (%)	WT												cHT
	Pre-exposure	0	0.89	0	0	1.78	1.33	0	0	0	0	0.89	0	0	0.89	0	0	1.33	1.78	0	0
	1st shock	5.53	6.91	13.82	14.29	14.22	0	0	0	0	0	0	2.3	0	0	0	2.29	0	0	1.83	0
	2nd shock	20.28	20.28	29.03	39.17	23.5	2.76	0	2.3	0	0	23.85	35.02	8.29	5.99	5.53	11.06	1.84	3.69	13.36	2.29
	3rd shock	47.47	48.39	37.33	58.06	41.47	4.15	5.53	9.68	9.68	13.82	19.82	45.16	37.33	41.01	18.43	27.19	13.82	30.88	21.66	27.19
	4th shock	7.37	40.09	54.38	66.36	40.09	7.83	22.58	11.98	12.44	32.26	23.04	44.24	21.2	41.01	11.52	35.94	14.29	50.69	27.65	53.92
	5th shock	51.85	67.13	63.43	55.09	56.22	20.37	11.11	11.06	27.19	57.6	28.7	68.52	59.26	62.04	39.17	53.46	23.96	60.19	52.07	56.02

## Sheet: Fig 2.
Fig. 2d.
c-Fos+ in NeuN+ (%)		WS						HS
	CeA	1.18022	0.416884	0.0523697	0.310158	2.31016	0.0256082	1.12493	1.72513	3.70729	0.538358
	S2	0.421456	0.477042	0.204638	2.22222	6.39731	0.246407	2.94118	1.5873	1.65906	2.42394
	BLA	2.32087	1.12322	2.37205	0.632091	7.53211	0.180455	6.68082	2.66777	4.22366	1.10856
	SSs	0.565952	0.120449	1.71358	0.178946	2.56658	0.375165	5.66482	1.67809	2.38555	7.24147
	VNG Thal	0.118522	0.118175	0.412421	0.199391	5.53334	0.0294074	7.13951	1.39461	3.68964	7.74003
	HY	3.78156	0.613386	0.448732	1.70603	4.51471	0.143925	5.814	6.68543	6.49167	2.87507
	M1	3.31702	0.540531	1.75141	0.205206	10.9655	2.06298	5.05118	4.80974	1.65346	10.7096
	S1	1.49939	0.108179	3.45049	0.218331	3.14023	0.539071	9.46251	1.9356	2.7616	8.07727
	IL Thal	0.521822	0.11655	0.342936	2.17391	7.60921	0	11.7334	1.44161	3.08123	6.61742
	L Hb	2.47934	0.826446	0	0.429185	3.40741	0.344234	12.9412	2.6738	6.78899	2.75229
	HIP	1.18819	0.50465	1.13361	0.735346	6.11996	0.34844	5.23174	14.5487	3.34925	5.36306
	MD Thal	0.344531	0.166667	0.179986	1.26156	4.07847	0.0834957	12.4297	3.52423	6.29395	6.88406
	INS	3.97947	0.646186	1.91479	1.1704	13.7642	4.72095	4.79851	5.19873	3.32882	15.8445
	PAG	7.63723	1.1208	0.917975	2.82723	9.46565	0.181324	10.8108	5.39535	8.05734	5.18837
	M2	3.64527	1.4569	3.61098	0.504815	13.0158	3.91753	8.62976	3.83722	4.02568	17.6899
	ENT	1.51805	0.115607	3.06074	1.12121	12.3288	1.24497	8.94984	8.28343	10.3944	7.85969
	BNST	3.95604	0.215054	0.0707214	0.753138	4.60265	0.0909752	2.86585	6.70961	6.43221	19.8462
	AN Thal	1.33779	0.715465	0.314465	0.727995	5.95112	0.135287	8.97031	2.96846	4.78188	20.0496
	IL	10.2326	5.23207	0.629397	0.393572	25.4337	0.69535	8.48546	6.07362	4.96543	20.5645
	PV Thal	1.9802	7.14286	0	14.5161	8.14286	0.149477	16.0763	13.3333	7.34908	9.03226
	ACC	6.52549	1.31649	5.99449	2.0291	10.1897	1.20408	17.2384	7.32549	6.78148	14.1132
	PrL	3.26135	3.54719	2.94966	1.03891	16.0433	2.52792	12.1234	4.54792	8.44693	25.1049
	ORB	4.78704	1.72675	7.80451	1.20623	11.0115	0.888158	16.2847	2.40148	6.57946	25.1192
Fig. 2h.
	ACC			M1			cS1			iS1			PAG
	WT	HT		WT	HT		WT	HT		WT	HT		WT	HT
	0.603714	1.53177		0.836352	0.437885		1.80942	1.89327		0.577754	0.990688		1.24421	1.73422
	0.389571	1.27389		0.19997	1.11917		1.64294	1.73395		0.119269	0.854177		1.37363	1.2781
	-0.345447	1.3663		-0.795361	0.752512		1.63458	1.62214		-0.595927	1.20881		0.745942	1.43902
	0.555542	1.47658		0.106385	0.968394		1.884	1.84224		0.74957	1.41286		0.981869	1.65058
	0.261618	0.954269		0.296811	0.887712		1.77785	1.84217		1.21515	1.07622		0.863951	1.54173
	0.958746	1.555		0.0646161	1.60643		1.67068	1.89907		1.19327	1.83039		1.63734	1.6753
	0.768027	0.974442		0.725039	0.812328		1.71559	1.57902		1.2599	1.42792		0.809768	0.998998
	1.40256	1.12894		1.34095	0.761824		1.67003	1.93026		1.27616	1.35819		1.61185	1.56315
	0.58693	1.8415		0.533909	1.55242		1.61982	1.82759		0.456229	1.82128		1.05655	1.73461
	1.24773	0.92806		0.52006	0.519618		1.78879	1.78601		0.902263	1.11747		0.979577	1.44714
		1.24351			0.845253			1.66694			1.46932			1.37852

## Sheet: Fig 3.
Fig. 3b.					Fig. 3c.					Fig. 3e.					Fig. 3f.
mEPSC Amp (pA)	WT	HT			mEPSC Fq (Hz)	WT	HT			mIPSC Amp (pA)	WT	HT			mIPSC Fq (Hz)	WT	HT
	13.74	14.32				1.57	1.1				59.9069	59.1346				7.25894	3.5752
	13.16	16.64				1.84	2.9				63.4405	39.7714				5.77128	3.62289
	12.76	14.03				0.76	1.73				69.6085	49.6465				5.07423	4.72739
	14.15	13.36				1	1.99				57.0963	69.8912				7.25015	5.50876
	13.43	14.97				2.7	0.84				37.6407	47.3527				3.83435	12.9652
	14.37	12.87				0.66	1.1				80.5803	47.3406				6.07583	18.72
	15.5	16.56				0.58	2.57				67.9795	81.5823				5.03938	8.71989
	12.81	15.45				0.97	2.61				58.8906	84.0394				8.2785	10.6362
	12.23	12.76				0.23	1.38				45.7801	99.0407				3.95154	6.05212
	13.25	12.51				0.29	0.89				47.1553	65.5659				4.83539	3.52149
	14.81	13.06				0.51	1.24				36.0744	61.7459				3.55519	6.00207
	13.33	12.21				0.79	0.22				35.3012	73.9543				4.03983	9.77322
	11.99	13.51				0.87	1				46.5333	49.4582				11.8334	10.1549
	12.65	11.84				0.98	0.38				61.4058	37.358				7.33192	9.55495
	12.25	13.32				0.96	0.84				47.1544	43.1684				3.60683	4.22572
	12.38	14.84				0.58	0.51				57.563	42.2696				2.56416	2.36976
	13.4	15.27				0.44	2.2				47.1095	38.9442				3.95892	8.08538
	13.61	13.7				0.76	0.85					45.1025					3.91059
	13.25	14.36				1.41	1.27
	13.47	14.37				1.53	1.56
	14.59	16.06				1.04	1.12
	12.6	13.84				1.11	1.21
	13.01	12.4				0.3	0.2
	12.59	13.92				0.96	0.37
	14.36	17.88				2.27	2.46
		13.8					1.72
		13.03					1.84
		13.51					2.07
		12.36					1.3
		17.31					3.11
		14.5					1.42
		16.55					2.41
		12.29					0.48
		15.08					2.55
		13.3					1.07
Fig. 3h.					Fig. 3i.					Fig. 3k.					Fig. 3l.
sEPSC Amp (pA)	WT	HT			sEPSC Fq (Hz)	WT	HT			sIPSC Amp (pA)	WT	HT			sIPSC Fq (Hz)	WT	HT
	14.7936	20.6964				1.69126	5.0335				55.2349	87.5212				5.1585	27.545
	15.0962	17.8297				3.36716	3.55587				42.2126	48.3154				5.96889	27.8377
	14.5475	15.6451				1.85173	2.77441				33.2938	48.5523				13.8911	21.0146
	14.59	17.7934				1.38946	3.4818				31.8092	41.3867				6.55903	10.4016
	17.1822	15.4413				2.3588	3.49082				23.0472	41.9353				3.9187	16.1778
	15.958	16.4776				2.2462	2.41162				33.7861	63.4518				12.3084	9.55911
	14.7969	22.76				1.02447	1.85116				29.9576	58.9498				7.50326	15.7154
	16.6238	15.9493				1.46016	1.52537				48.5685	49.412				11.4254	15.3359
	18.4965	15.412				1.65975	2.717				44.496	38.2718				7.37038	11.446
	16.0487	14.2481				2.33421	3.01909				37.0832	39.2924				6.99065	10.4576
	14.7913	14.8302				1.55387	1.61735				69.1699	33.7354				13.1532	10.0416
	17.94	15.412				2.89935	2.86541				36.7496	39.7971				8.92497	14.0418
	17.6683	16.4702				1.88317	2.18771				32.6946	46.1272				8.41019	20.2604
	18.5234	14.8169				2.79622	3.06621				30.1719	50.0597				13.5833	9.51589
	15.7491	15.1838				4.06418	2.74268				48.7801	39.3072				12.913	7.21639
	13.1771	16.6571				0.453185	5.26316				47.874	51.0873				7.43724	11.625
	11.8241	19.4654				1.91187	5.0479				40.7456	53.8579				6.7328	13.1088
	15.459	21.3995				1.14224	2.9567					48.0734					11.076
		22.5049					2.09568
		22.0638					4.01234
		16.7115					2.23889
Fig. 3n.					Fig. 3p.
E/I ratio	WT	HT			Number of spike			WT																						HT
	0.27078	1.21743				Injected current (pA)	50	0	0	5	0	4	0	0	0	0	0	0	0	0	0	0	0	0	0	0	0	0	0	0	0	0	0	0	0	0	0	0	0	0	0	0	4	0	0	0	0	0	0
	0.218102	1.14899					100	5	3	10	7	8	0	0	5	6	5	2	0	3	1	5	2	0	0	7	4	0	0	0	0	0	0	0	0	0	0	0	0	0	1	0	13	0	0	6	0	1	1
	0.203146	1.14484					150	8	6	14	11	11	0	0	9	11	8	5	2	5	4	9	7	4	0	11	8	0	2	0	0	0	1	5	4	1	0	2	0	0	8	1	15	1	4	10	2	6	1
	0.49204	0.872973					200	10	8	16	14	13	4	2	11	14	11	8	5	8	7	11	9	8	4	14	10	0	5	0	0	0	5	8	8	5	0	5	0	6	11	5	17	6	7	13	6	9	3
	0.325037	0.61014					250	12	9	19	16	15	7	5	13	17	13	9	7	10	9	13	11	10	6	16	12	0	7	1	2	1	9	10	11	8	0	8	0	9	13	8	19	10	10	15	9	11	2
	0.401565	1.31131					300	14	11	21	18	17	9	7	15	19	15	11	9	11	11	14	13	12	8	18	13	2	9	3	4	4	12	13	13	11	0	11	4	11	15	11	20	13	13	17	11	13	2
	0.388445	0.276434					350	15	12	22	20	18	11	9	16	21	17	12	10	13	12	16	14	14	9	19	14	5	10	6	7	7	14	14	15	13	3	14	7	13	16	12	21	15	15	19	13	14	2
	0.315738	0.12802					400	16	13	24	21	19	12	10	17	23	18	13	11	14	13	16	15	15	11	20	15	7	12	8	9	9	16	15	17	15	6	16	10	14	16	14	21	17	17	21	14	15	2
	0.513381	0.362625					450	16	14	25	23	19	14	12	17	25	20	14	12	15	14	17	16	16	12	20	16	9	13	9	10	11	18	16	18	16	8	18	12	15	17	15	21	18	19	22	16	16	2
	0.761237	0.835362					500	17	15	25	24	20	15	13	18	25	21	14	13	16	15	18	17	17	12	20	16	11	14	11	11	12	19	17	19	17	10	19	15	16	17	16	8	19	20	24	17	16	2
	0.258458	0.427884
	0.317205	0.325991
	0.755507	0.359247
		0.398406
		0.307071
Fig. 3q
PB-AHP Amp (mV)			WT																						HT
	Injected current (pA)	50	-0.11765	0.90232	0.673221	-0.274988	0.019184	0.287245	-0.058621	1.31041	0.064149	0.130726	0.858609	-0.047802	0.996367	0.500393	-0.364443	-0.299159	0.081354	0.213293	-0.416176	0.359627	0.199519	0.106277	0.19564	0.402507	0.153577	1.06685	-0.098242	0.261148	0.138127	0.145147	0.170954	0.36505	0.281084	0.836205	0.350893	0.005396	0.268088	0.066128	-0.873307	0.361817	0.28462	-1.41917	0.475641	0.334757	0.552417	0.32052	0.152905
		100	-0.252809	1.71685	1.24027	0.335377	1.89036	0.532098	0.364562	2.6594	0.198371	0.953777	1.30873	0.311971	1.73499	1.20859	0.31994	0.101475	0.163974	-0.150688	-0.692365	-0.454953	0.124788	0.014197	0.277244	0.357094	-0.017904	-0.118838	0.920211	-0.142099	-0.014131	0.123931	0.002177	-0.265356	0.455257	0.396729	0.271953	1.49146	0.657533	-0.22873	-0.189808	-0.21522	0.292655	0.24992	0.979267	-0.071432	1.15641	0.612542	0.087436
		150	0.910962	1.00481	2.19266	0.457935	0.447433	0.859506	0.756963	2.9463	0.423182	1.62817	1.44803	-0.125989	1.45432	1.29276	1.17927	-0.006782	-0.103124	0.179992	-0.264195	-0.363612	0.049121	-0.228202	-0.142204	0.560399	-0.375777	0.312802	0.828843	0.336472	0.208306	0.235024	-0.178725	0.274276	0.92124	0.900262	0.189663	1.09669	1.23081	0.180678	-0.194637	-0.436719	0.602488	1.08934	0.875695	0.071115	0.638244	1.98562	0.017403
		200	0.207989	1.84266	3.32822	0.668761	2.01758	1.81512	1.50394	2.94115	0.472726	1.6719	1.65676	-0.114048	0.712737	1.30908	1.72893	-0.15177	0.317604	-0.289132	-0.231158	0.181509	0.121872	-0.234272	-0.284818	0.505908	-0.482318	-0.005515	2.17481	0.032681	-0.532494	0.233638	-0.199136	0.442353	1.17446	0.85655	-1.04033	1.18764	1.2224	-0.093426	-0.258905	-0.237676	0.448541	1.08645	1.2233	-0.01165	-0.178303	1.71107	0.303276
		250	0.146492	1.71245	5.14775	0.903059	2.12257	1.15951	1.76634	3.61743	0.636449	2.28795	1.96091	1.33251	2.005	1.71744	1.39083	0.02181	0.616223	-0.274671	-0.232913	0.378112	0.094508	-0.119366	0.0473	-0.368916	-0.31048	0.049649	0.690386	0.121173	0.060138	0.522849	-0.274223	0.140872	1.15987	1.44442	-0.042128	0.036837	1.66175	-0.097226	0.128694	-0.233176	0.532996	1.07424	0.877476	-0.114761	0.44106	1.2368	0.229535
		300	0.496039	1.47403	4.46197	0.948275	3.49812	1.85535	1.69586	3.84318	1.12844	2.64209	1.76714	0.802759	2.14956	1.47645	1.86604	-0.545873	0.468807	-0.205192	-0.42875	-0.11228	0.099364	-0.147416	-0.407402	-0.091078	-0.472699	0.208675	2.17431	-0.124907	-0.993226	0.549343	-0.026375	-0.199598	1.21264	0.638705	0.002705	0.596551	2.06229	0.413076	0.338015	-0.2707	0.380737	1.08397	0.831746	-0.188687	0.545213	0.988556	0.078504
		350	0.49501	1.87826	4.30785	0.980125	1.74688	1.85268	1.54341	4.16622	1.00184	2.78214	1.55406	0.132969	3.76067	1.69946	1.7497	0.2082	0.689185	-0.122783	-0.981339	0.049464	0.100617	0.129789	-0.20948	0.171178	-0.667877	1.01054	0.669315	0.050163	-0.726234	0.387242	0.237042	0.249748	1.51505	0.898019	0.838343	1.07499	1.75037	0.189373	0.577485	-0.550187	0.459373	0.790211	1.08029	-0.231527	-0.081446	0.510737	0.157971
		400	0.621698	1.87226	4.5819	1.33025	2.55011	1.949	1.67958	3.82587	1.08462	2.66087	1.71528	0.274064	2.11557	1.75429	1.70361	0.278234	0.552364	-0.309503	-1.12754	0.039753	0.050335	0.039621	-0.015846	1.42969	-0.876038	0.154105	2.38593	-0.086368	-1.4346	0.281334	0.343557	-0.194109	1.16287	1.15386	0.270792	0.59477	1.70776	0.073253	1.49382	0.006122	0.574636	0.562603	1.09147	0.080721	0.354574	0.524538	-0.079982
		450	0.377083	2.16185	3.80516	1.38801	-0.766673	1.78278	1.79533	4.39199	1.2388	3.41303	1.67479	0.072857	1.98486	1.98623	1.37524	-0.130356	0.531597	-0.128812	-1.1717	-0.140898	-0.233282	0.258799	-0.338161	0.665199	-1.00271	0.211367	2.32253	-0.203173	-0.596155	0.431072	0.555438	0.274909	1.52496	0.774036	0.636964	0.467461	1.7569	0.597435	2.09599	-0.241541	0.187407	0.485524	0.972354	-0.11108	1.07137	0.840098	-0.101672
		500	0.62278	2.18155	5.2251	1.6328	2.25428	3.31928	2.12949	4.26893	1.7426	2.93651	1.50156	0.564964	1.916	1.84176	1.33418	1.00026	0.755063	-0.63162	-1.04718	0.015793	-0.050599	0.363427	0.436126	1.37375	-1.15687	0.850468	2.07828	0.24641	-0.872291	0.251054	0.520804	-0.29846	1.36892	0.799526	0.204216	1.07901	1.83719	0.362134	2.75166	-0.111739	0.352199	1.02704	1.04999	-0.475562	1.41483	0.436535	-0.268892
Fig. 3r.					Fig. 3s.					Fig. 3t.					Fig. 3u.					Fig. 3v.
Input resistance (MΩ)	WT	HT			AP threshold (mV)	WT	HT			AP amplitude (mV)	WT	HT			FWHM (mV)	WT	HT			AHP Amp (mV)	WT	HT
	122.099	50.0688				-37.8723	-36.4685				83.3435	84.5032				1.08306	0.97735				7.90405	14.6179
	96.7291	65.548				-36.1938	-35.8276				88.2874	75.0732				1.25648	1.15339				12.5427	10.7727
	172.302	57.4818				-37.5671	-24.9023				82.0312	80.9021				1.07742	1.09892				7.04956	14.7095
	122.811	81.7799				-35.8887	-33.9661				75.3784	91.2476				1.15345	1.18383				7.93457	15.1062
	127.395	98.2242				-36.0107	-27.0386				69.2444	90.4846				1.45755	1.0372				7.96509	6.7749
	71.9468	84.8559				-21.8201	-35.614				74.9512	85.6323				1.28639	1.09702				7.56836	11.4746
	57.6645	69.3907				-21.5454	-27.771				84.5337	92.3157				1.19127	1.2819				14.4959	14.4653
	194.076	40.8568				-33.8745	-29.2358				89.5996	95.4895				1.05909	1.3541				4.39453	9.52148
	152.226	64.9673				-31.4331	-39.1846				89.4165	94.696				1.0138	1.31432				8.39233	13.6414
	95.4976	72.0888				-36.9263	-27.6794				82.3975	85.1746				1.16999	1.28843				6.01196	8.54492
	94.4197	102.825				-31.7993	-27.9541				85.8765	95.7947				1.31423	1.22653				13.031	6.31714
	82.3355	105.667				-35.0342	-37.5671				84.198	83.7402				1.41562	1.03842				12.4512	6.04248
	99.1182	87.658				-27.4658	-36.4075				79.5593	75.7751				1.17235	1.15698				8.63648	15.0757
	113.001	186.215				-27.2522	-40.3748				83.0994	90.271				1.22455	1.11388				22.3694	6.53076
	108.62	86.3858				-32.4707	-32.6538				81.7261	85.846				1.25448	1.03777				7.32422	7.56836
	81.8748	67.4601				-34.3628	-37.6282				83.7097	94.5129				1.25339	1.13677				12.146	11.261
	74.4847	64.5063				-30.9448	-33.844				85.4187	87.1582				1.08752	1.11111				7.38525	9.79614
	57.4155	66.7165				-32.8064	-27.1301				82.3975	76.8127				1.29131	1.35253				14.5569	14.2517
	112.575	131.875				-36.9263	-35.1562				84.3201	76.3855				1.05688	1.20305				7.32422	15.8691
	87.3386	99.328				-36.4075	-34.5154				81.3904	78.5217				1.42465	1.17721				8.75854	5.79834
	46.5012	80.223				-23.3459	-32.4097				80.9021	77.4536				1.28581	0.87256				14.3433	13.3057
	60.4584	59.3318				-33.2642	-28.0151				80.78	86.0596				1.34665	0.94888				14.4653	17.5171
		91.5765					-32.0129					84.0759					1.11543					2.10571
		83.8777					-36.4075					88.5925					1.15067					4.11987
		51.6435					-29.9683					83.313					1.35777					10.2234
		70.197					-29.8462					73.0286					1.55695					10.3149
[truncated: 6 more columns]

## Sheet: Fig 4.
Fig. 4b.
OFT Distance moved (cm)	Time (min)	WT_DMSO
	5	2901.52	2730.07	2764.8	2528.18	2369.68	3265.53	2310.74	3175.76	2572.14
	10	2609.36	1913.56	1535.47	1712.84	1217.96	1879.77	1779.77	2214.65	1539.09
	15	1776.32	1615.96	1179.83	1463.24	1336.92	1497.86	1743.01	2028.68	1506.62
		WT_CNO
	5	1794.4	1729.86	2009.1	2299.95	1550.09	3013.82	3065.67	2369.52
	10	1473	1499.52	1776.85	2393	1387.13	2083.05	2274.12	1787.45
	15	1179.42	1090.67	1896.11	1939.41	0.104006	1849.86	2072.61	1551.48
	HT_DMSO
	5	1921.49	2710.3	1927.89	2220.7	2311.63	2780.17	1597.44	1447.33	1724.68	2319.88
	10	994.363	2262.79	1341.64	1770.47	1290.27	1605.18	863.462	1201.62	630.554	1135.98
	15	664.487	1754.92	809.238	637.391	587.005	1347.03	821.832	1181.14	1258.12	1091.11
	HT_CNO
	5	1287.6	2071.49	1430.71	1501.31	2123.06	1195.99	1799.16	1975.42	2588.38
	10	1038.42	1113.44	758.33	1129.52	1233.71	1122	1285.96	1389.2	2308.03
	15	1090.53	930.4	1152.05	755.4	812.329	1405.49	1068.09	1377.74	1943.93
Fig. 4c.
OFT Total distance moved (cm)		WT
	DMSO	7287.2	6259.59	5480.1	5704.26	4924.56	6643.16	5833.52	7419.09	5617.85
	CNO	4446.82	4320.05	5682.06	6632.36	4750.08	6946.73	7412.4	5708.45
		HT
	DMSO	3580.34	6728.01	4078.77	4628.56	4188.9	5732.38	3282.73	3830.09	3613.35	4546.97
	CNO	3416.55	4115.33	3341.09	3386.23	4169.1	3723.48	4153.21	4742.36	6840.34
Fig. 4d.
OFT Center time (s)	Time (min)	WT_DMSO
	5	34.4003	34.9311	26.5919	54.7694	44.5436	41.207	25.6251	28.6605	44.3434
	10	27.6938	29.4262	75.1046	106.734	25.0245	41.1069	44.944	38.8369	29.3621
	15	15.0147	47.3755	53.9512	70.8329	13.6467	39.2384	30.3297	45.7434	27.26
		WT_CNO
	5	16.4161	27.3268	14.5463	22.3546	30.924	33.4327	25.0571	17.1162
	10	17.9843	40.4062	33.0294	24.8569	31.2973	66.0105	53.384	35.9007
	15	4.47104	46.2308	38.1673	35.4336	0	61.1139	45.71	35.7339
	HT_DMSO
	5	70.5961	29.3612	31.8636	41.1105	14.5142	44.3768	91.0224	29.2277	12.3121	10.3101
	10	134.219	36.9017	14.4804	47.8973	27.5269	14.3474	10.6438	13.8465	3.93719	13.3464
	15	13.4119	66.9093	3.63678	14.1858	3.5368	44.0765	13.9804	4.83792	38.6712	4.83807
	HT_CNO
	5	58.524	15.4471	62.8263	21.8874	23.277	59.5583	44.7438	56.3885	17.5828
	10	34.8467	37.133	193.751	5.83887	37.9713	23.79	32.1982	36.9695	18.2501
	15	15.4692	21.319	47.4909	13.1124	92.7073	15.9156	43.3424	19.9529	11.4772
Fig. 4e.
OFT Total center time (s)		WT
	DMSO	77.1088	111.733	155.648	232.336	83.2148	121.552	100.899	113.241	100.966
	CNO	38.8714	113.964	85.743	82.6451	94.9596	160.557	124.151	88.7508
		HT
	DMSO	218.227	133.172	49.9808	103.194	45.5779	102.801	115.647	47.9121	54.9205	28.4946
	CNO	108.84	73.8991	304.068	40.8387	153.956	99.2639	120.284	113.311	47.3101
Fig. 4f.
eVFT Withdrawal threshold (g)		WT
	DMSO	2.765	2.17	3.1075	3.325	3.6625	4.1775	2.985	4.57	2.03	3.68	3.15	2.72	5.2	4.2	4.16333	3.6875
	CNO	2.145	1.75	3.555	4.4875	6.905	4.38	1.5575	5.125	3.525	3.55	4.36	5.525	4.0725	5.05	5.4325
		HT
	DMSO	1.2525	1.09	1.2	1.025	1.205	0.8875	0.935	2.095	1.955	1.7925	0.69	2.2	3.15	3.9175	4.5275
	CNO	2.655	2.7625	4.315	4.06	3.465	4.82	4.0875	6.01	3.1975	5.35	3.44	4.725	5.65	5.575	3.9075
Fig. 4g.
TPT Time on warm floor (%)		WT
	DMSO	63.5333	39.8667	34.3333	50.6333	37.3667	26.3	39.3333	54.6333	52.3	39.2216	28.5462	36.9481	39.8732
	CNO	44.2	56.0333	41.8667	46.7	38.4333	27.9333	32.8	11.2	60.1	44.3241	54.9995	35.2352	45.1674
		HT
	DMSO	19.8667	16.5333	15.9667	18.7	22.2667	19.5333	25.8333	35.5	27.7667	28.7667	4.23333	46.2446	10.7986	44.2887	30.4416
	CNO	62.0667	42	32.9	21.3667	65.8	28.2667	99.7333	26.2667	30.1513	27.7805	46.4179	43.0653
Fig. 4h.
HPT Latency to nocifensive response (s)		WT
	DMSO	3.03333	8.26667	7.73333	3.46667	5.86667	4.46667	4.36667	6.3	5.43333	5.93333	5.66667	2.9	4.53333	5.9	4.56667
	CNO	5.5	4.03333	5.93333	6.2	5.9	5.7	5.2	7.8	5.33333	4.73333	6.33333	2.73333	3.9	8.36667
		HT
	DMSO	3.5	2.5	3.7	4.53333	4.76667	5.4	1.7	6	6.83333	5.13333	1.73333	1.53333	4.3	4.8	3.96667	3.4
	CNO	8.03333	4.46667	3.86667	3.73333	3.7	3.86667	5.23333	5.5	4.06667	1.76667	4.33333	4.66667	4.53333	5.56667
Fig. 4i.
EFS Freezing (%)		WT_DMSO
	Pre-exposure	0.89	0	0.89	0	0	2.22	0.89	1.11	0	1.95	1.35	5.11
	1st shock	3.69	1.84	12.39	33.64	14.22	0	4.15	4.15	8.82	5.43	10.86	14.03
	2nd shock	11.06	20.28	14.29	31.34	23.96	24.42	23.04	32.26	37.56	13.8	31.67	47.29
		WT_CNO
	Pre-exposure	0	3.11	1.56	0.89	11.11	3.56	5.11	0	0
	1st shock	5.99	29.95	9.68	5.5	9.68	14.68	37.33	0	7.92
	2nd shock	6.91	35.02	26.73	13.82	21.2	33.18	41.01	17.05	35
		HT_DMSO
	Pre-exposure	1.56	1.11	0	0.67	4	0.6	6.15	0	2.08
	1st shock	18.43	21.56	13.3	22.58	2.29	31.67	51.36	6.79	7.92
	2nd shock	38.71	36.41	46.54	32.26	30.88	52.94	55.88	35.68	36.96
		HT_CNO
	Pre-exposure	0.89	0	6.44	0	0	2	8.55	0.6	1.78
	1st shock	6.91	6.45	0	1.83	7.83	5.96	42.53	5.88	4.3
	2nd shock	26.27	13.82	20.74	13.36	30.88	20.74	47.06	28.05	29.48

## Sheet: Fig 5.
Fig. 6d.	Pre-CNO
Signal % change	ACC			M2			M1			cS1			iS1
	WT	HT		WT	HT		WT	HT		WT	HT		WT	HT
	0.700049	1.17276		1.5761	1.32303		1.12901	1.25273		1.6464	2.16045		1.05292	1.67987
	0.716048	1.68096		0.608149	1.58343		0.647446	1.16026		1.51165	1.72659		0.889417	1.41355
	0.764542	1.42189		1.64103	1.37062		1.07176	1.33976		1.71789	1.66786		1.2416	1.50141
	1.36483	1.75003		1.58143	1.60933		1.02282	0.829736		1.99746	2.03894		1.50926	1.70273
	0.85077	1.38843		0.931205	1.5838		1.09111	0.96844		1.42845	2.02073		1.41686	1.12014
	1.14698	1.16753		0.555275	0.700361		0.74691	-0.318524		1.74352	1.63634		1.56609	-0.490547
	1.64172	1.82541		1.53552	1.86523		0.550067	1.98808		1.81665	2.0951		-0.10721	1.8981
	1.02584	1.69584		1.45537	1.37328		1.45162	1.50868		1.8999	2.07807		1.49134	1.97326
	0.773906	1.63532		1.11366	1.70259		0.765192	1.39363		1.82305	1.60261		1.18923	1.69303
	-0.256028	0.760327		0.647374	0.816421		0.719581	0.881086		1.91322	1.5317		0.748212	1.43292
	0.285146	1.46215		0.996054	0.861397		0.415004	0.79828		1.65373	1.17752		1.32831	0.566664
	S2			VP			PO			SCm			PAG
	WT	HT		WT	HT		WT	HT		WT	HT		WT	HT
	1.01503	1.76924		1.37791	1.32616		1.03298	1.12565		1.64851	1.94332		1.68726	1.71807
	0.919509	1.29324		0.952718	1.34263		0.608531	0.727341		1.42525	1.53061		1.2711	1.51933
	1.5246	1.58793		1.09833	1.54561		0.838985	1.0066		1.62584	1.67972		1.05701	1.54552
	1.5184	1.58591		1.11339	1.62136		1.06842	1.21589		1.696	2.06121		1.34173	1.51296
	1.48549	1.67654		0.860372	1.2822		0.676515	1.44575		1.20115	1.60078		1.22512	1.6238
	1.71992	1.71623		1.64669	1.46554		1.3603	0.884213		1.97294	1.49202		1.77974	1.17047
	1.43158	1.83404		1.64505	1.5376		1.39491	1.4453		1.75967	1.9429		0.97204	1.89275
	1.49568	1.51437		1.83363	1.46516		1.18086	1.47848		1.70656	1.93288		1.55583	1.94784
	1.61587	1.43713		1.43942	1.6614		1.0773	1.37026		1.80239	2.02171		1.08362	1.92243
	1.78798	1.59982		1.70221	1.59547		1.47336	0.866915		1.7011	1.69755		1.17577	1.52993
	1.35809	1.09909		1.56772	1.60578		1.22134	1.73251		1.71742	2.03446		1.23266	1.82227
	Post-CNO
	ACC			M2			M1			cS1			iS1
	WT	HT		WT	HT		WT	HT		WT	HT		WT	HT
	0.548207	-0.0312076		0.855681	0.602324		0.229914	0.478968		1.64168	1.84048		0.808535	1.19216
	0.746312	1.21841		-0.187104	0.593728		-0.144139	0.467129		1.4772	1.46653		-0.0118277	1.09765
	-0.219686	1.60424		0.551285	1.80773		0.357149	1.82799		1.62713	1.95552		0.501284	1.38971
	-0.812951	-0.14925		-0.020503	0.366591		0.420913	0.885147		1.77578	1.77034		1.4574	1.50469
	1.6327	-0.340029		1.0779	-0.398332		1.34999	0.079261		1.66156	1.58094		1.56939	0.338143
	-0.147285	0.723968		0.506388	0.981251		-0.21434	1.10856		1.46584	1.74072		0.894517	1.28546
	1.77854	1.51058		1.64412	1.58216		1.7967	1.32482		2.01451	1.92185		1.46141	1.29735
	0.248119	0.273095		1.10626	0.521641		-0.0028111	1.06197		1.80421	1.48749		1.46025	1.07485
	0.224821	0.885548		0.493246	0.591483		0.366851	0.37718		1.70621	1.88374		1.08834	0.628916
	0.616707	0.235184		0.812014	0.121035		0.867183	0.469192		1.9485	1.35637		0.911865	1.24232
	0.437801	0.200183		0.0687762	0.125565		0.63525	0.248511		1.47182	1.28316		0.821536	0.183378
	S2			VP			PO			SCm			PAG
	WT	HT		WT	HT		WT	HT		WT	HT		WT	HT
	1.34714	1.55893		1.25647	1.24434		0.993839	0.84928		1.5947	1.55337		0.956569	1.4608
	0.908761	1.19134		1.21646	1.1773		1.01573	0.519486		2.0528	1.09565		1.17623	1.5293
	0.822183	1.91367		1.15766	1.50997		0.530602	1.31302		0.961108	1.75218		0.624262	1.56421
	-0.067278	1.31384		0.831904	1.29509		0.688431	0.942633		1.14715	1.73589		0.687954	1.28851
	1.74276	0.754248		1.28048	1.13675		0.992931	0.800126		1.81947	0.613618		1.82536	-0.502761
	1.57459	1.82521		1.70918	1.62261		1.09625	1.18052		1.86424	1.51146		1.24581	1.27508
	1.79147	1.43303		1.45227	1.66373		1.80555	0.655485		2.08054	1.8674		1.74382	1.67847
	1.59751	1.2411		1.38349	1.45285		1.53715	0.627497		1.93384	1.55174		1.34836	0.736833
	1.17052	0.91974		1.44774	1.50401		0.643042	0.736016		1.20092	1.80347		0.648172	1.31328
	1.67793	1.62757		1.5926	1.51871		1.62284	1.14883		1.74808	1.34288		1.51479	0.792615
	0.422076	0.921042		1.64178	1.30103		1.14467	0.981988		1.65941	1.28668		1.42589	0.79908
Fig. 6e.	Pre-DMSO
Signal % change	ACC			M2			M1			cS1			iS1
	WT	HT		WT	HT		WT	HT		WT	HT		WT	HT
	0.447481	0.599654		0.588939	1.09986		-0.0241651	0.207108		1.61738	1.41519		1.27864	0.746175
	0.331971	1.86814		1.62443	1.80858		-0.0731574	1.92479		1.81736	2.0282		0.92502	1.70136
	-0.479267	1.3511		0.74846	1.26051		0.0347222	1.55898		1.13733	2.08916		0.885615	1.41454
	0.192593	1.35513		1.13049	0.616961		1.43741	1.01572		1.35147	1.93788		1.1679	1.22962
	-0.0658211	1.75851		0.516571	1.43687		-0.28897	0.539164		1.40122	1.68026		1.16384	1.35255
	0.475742	0.193766		1.52343	0.479566		1.35495	-0.0991015		1.65993	1.80503		1.53772	1.62685
	0.915127	0.342985		0.808229	1.04209		0.824138	1.11009		1.01286	1.17002		1.26516	0.93944
	S2			VP			PO			SCm			PAG
	WT	HT		WT	HT		WT	HT		WT	HT		WT	HT
	1.35843	1.46341		1.5804	1.62126		1.19611	0.991556		1.48759	1.61952		1.28623	1.3576
	1.32697	1.29053		1.48902	1.90636		0.735761	1.48605		1.40813	1.97566		0.915307	1.86626
	1.1497	1.9051		0.278984	1.46471		1.1864	0.661584		0.962303	1.72814		0.67334	1.62336
	1.19403	1.71603		1.53907	1.21857		1.05681	0.720569		1.47041	1.74977		1.08279	1.34384
	1.52742	1.47059		0.934671	1.72153		0.780858	1.41198		1.90021	1.08009		0.623537	1.80414
	1.44994	1.88064		1.63567	1.64326		0.987861	0.88362		1.75219	1.92023		0.772965	1.42893
	1.0173	0.797418		1.3055	1.57217		1.0118	0.668701		1.62435	1.28509		1.61707	1.03391
	Post-DMSO
	ACC			M2			M1			cS1			iS1
	WT	HT		WT	HT		WT	HT		WT	HT		WT	HT
	0.248477	0.717944		0.429513	0.434279		0.0818639	0.628111		1.91987	1.22181		0.78046	0.632957
	0.395249	1.18908		1.69653	1.15996		0.751553	1.2601		1.85231	2.13357		0.936648	0.96895
	-0.0170055	2.02281		0.748251	2.00646		-0.573178	1.27355		1.47192	2.15065		0.457091	1.25346
	-0.426157	1.07903		0.643826	1.17752		0.550021	0.451915		1.05117	1.84311		0.787134	0.152694
	0.241898	1.65748		0.91963	1.51743		0.154719	1.40302		1.71068	1.78724		0.989661	1.11372
	1.24488	1.4873		1.43518	0.917859		1.07608	0.375334		1.34693	1.73778		1.2751	1.35418
	1.04707	1.40734		0.817305	1.20669		0.364417	1.14792		1.18033	0.789688		1.2109	0.657405
	S2			VP			PO			SCm			PAG
	WT	HT		WT	HT		WT	HT		WT	HT		WT	HT
	1.54151	1.57099		1.41231	1.43757		1.03978	0.684843		1.48603	1.2578		0.837862	0.7618
	1.28397	1.99405		1.32663	1.8827		0.886312	1.34624		1.83032	2.0461		0.93971	1.69727
	1.09781	1.89419		1.08806	1.44702		0.692931	1.75747		1.05054	2.20994		0.618588	2.16106
	1.00857	1.59938		1.37377	1.25508		0.99788	0.869667		1.02883	1.68096		0.750318	1.58515
	1.62669	1.84105		1.71496	1.73759		1.66072	1.34635		1.704	1.90404		1.31622	1.44508
	1.09862	1.69378		1.32854	1.69606		0.990651	1.27873		1.18988	2.01262		0.647985	1.75276
	0.69969	0.67885		1.0997	1.55892		0.81626	1.13788		1.33702	1.77659		1.40671	1.39999

## Sheet: Suppl.Fig.1.
Suppl.Fig. 1c.
OFT Distance moved (m)		WT
	10	3799.62	3668.11	4163.71	3114.28	5990.15	4459.88	4292.8	4902.5	4460.91	4932.13	5348.33	4427.69	4624.17	6135.2	5647.86	5260.79	4212.1
	20	3089.75	2812.16	4020.97	2847.94	3502.01	3264.76	3036.11	3390.11	3581.89	3850.28	3703.8	3482.32	4002.05	4534.01	4631.79	4839.97	2403.57
	30	2713.28	2853.85	3700.19	3097.17	2851.75	2248.42	2833.38	2758.24	2453.14	3071.99	3364.74	2747.04	3228.61	2586.52	4870.25	3402	2495.26
	40	2699.55	2653.39	3555	2613.72	2562.7	2703.45	2086.26	2758.13	2424.78	3684.52	2244.54	2446.96	2667.79	2263.67	3478.34	2713.51	1573.61
	50	2852.83	1989.84	2842.51	2324.15	1779.94	2179.58	1575.13	2247.6	1910.31	2214.08	969.213	1513.21	1900.49	1893.09	3525.85	1886.93	1356.97
	60	1805.77	2068.53	2462.71	2678.91	2492.36	1719.68	2662.79	2262.14	1915.96	2344.12	208.503	731.388	1998.69	919.214	2610.72	1418.87	1151.83
		cHT
	10	3875.93	4815.91	5164.6	5175.35	4153.93	4077.69	4134.82	5824.66	3402.37	5215.48	4453.49	4385.65	4770.89	4853.19
	20	2668.14	3237.73	3846.17	4059.86	3231.66	2683.41	3287.02	3992.23	2543.99	4587.05	3428.85	3186.29	3876.71	3503.86
	30	2772.15	2879.47	2807.34	3681.03	2843.5	2716.83	2860.31	2009.56	1512.95	3100.35	2665.25	2837.25	2592.77	2627.14
	40	2050.93	2466.91	2258.35	2967.52	3146.55	2261.14	2058.89	1011.76	1543.21	2703.92	2234.06	2170.71	1728.15	1596.24
	50	1577.84	2226.29	1805.77	1117.11	2567.74	2062.24	1545.07	445.021	1474.47	2252.02	1618.95	1955.11	1812.73	1496.24
	60	888.297	1575.76	1487.73	1275.53	2201.37	1487.28	857.101	115.196	1025.12	3030.8	1403.35	1085.51	1007.32	1053.9
Suppl.Fig. 1d.
OFT Total distance moved (m)	WT	cHT
	169.608	138.333
	160.459	172.021
	207.451	173.7
	166.762	182.764
	191.789	181.447
	165.758	152.886
	164.865	147.432
	183.187	133.984
	167.47	115.021
	200.971	208.896
	158.391	158.04
	153.486	156.205
	184.218	157.886
	183.317	151.306
	247.648
	195.221
	131.933
Suppl.Fig. 1e.
OFT Center time (min)		WT
	10	51.8477	52.0478	70.8673	23.7559	46.7763	72.0147	60.4222	36.1332	56.3201	73.4364	42.8099	107.235	67.4279	67.2365	55.8914	66.6319	61.4268
	20	71.8661	37.9349	98.2599	47.8788	66.9949	48.1291	115.506	36.3334	75.1713	68.9655	46.6804	93.789	74.6737	90.2271	80.7839	97.4287	69.1677
	30	46.4427	41.338	78.8415	41.8397	50.3796	15.4475	59.2878	26.1574	144.704	58.2553	25.9262	85.014	108.57	152.525	80.9508	96.8949	49.1815
	40	103.829	75.7029	110.36	58.4555	51.147	73.8679	43.8737	14.4466	64.9617	48.9465	46.5803	67.1304	63.0932	39.8414	81.1843	70.1353	8.2414
	50	62.3332	21.9201	80.1205	53.2172	25.4567	88.815	57.3194	44.7078	62.2591	38.1028	1.30131	67.831	135.214	37.4889	65.0676	37.1697	12.946
	60	45.8663	19.8849	82.6451	34.3659	28.0925	35.0656	78.6723	40.5373	85.8815	49.5137	0	6.73973	72.0156	4.25451	78.9821	25.525	10.9107
		cHT
	10	26.4243	44.0752	35.6005	36.6003	23.4215	53.4174	47.7815	71.3053	50.5146	66.7634	89.9701	75.5452	79.8782	64.0961
	20	18.7506	50.8483	29.4613	25.1565	44.5743	82.7118	26.0263	46.4469	112.173	57.6214	107.635	49.1844	63.0951	43.4425
	30	21.72	45.4431	17.7168	39.0025	17.1491	24.1229	20.3872	18.2851	176.1	73.6699	103.274	30.9989	38.104	20.0863
	40	21.6199	58.2553	20.9532	10.2761	24.5559	34.7997	10.1436	6.80687	85.0474	55.7529	19.6538	34.369	50.7497	16.3827
	50	17.3159	50.5813	5.37176	1.40129	60.0552	90.3858	22.089	0	82.798	88.5841	36.538	60.0624	55.5878	21.8547
	60	1.33456	31.63	8.27452	4.57087	30.9618	54.6519	4.20424	0	135.676	65.3287	17.3847	8.54221	14.4475	13.6133
Suppl.Fig. 1f.
OFT Total center time (min)	WT	cHT
	6.36975	1.78609
	4.14714	4.68055
	8.68491	1.9563
	4.32522	1.95013
	4.48078	3.3453
	5.55566	5.66816
	6.91802	2.1772
	3.30526	2.38074
	8.15496	10.7051
	5.62034	6.79534
	2.72164	6.24093
	7.12899	4.3117
	8.68324	5.03104
	6.52622	2.99126
	7.381
	6.56309
	3.53124
Suppl.Fig. 1g.
EPM Closed arm entry number	WT	cHT
	43	31
	31	44
	38	42
	24	43
	23	27
	55	36
	39	25
		20
Suppl.Fig. 1h.
EPM Time in closed arm (s)	WT	cHT
	340.346	350.122
	238.534	320.962
	386.622	219.021
	341.714	362.544
	168.565	184.508
	260.314	379.227
	339.933	197.66
		333.216
Suppl.Fig. 1i.
EPM Open arm entry number	WT	cHT
	20	12
	25	14
	12	30
	15	18
	26	30
	16	7
	17	24
		11
Suppl.Fig. 1j.
EPM Time in open arm (s)	WT	cHT
	50.1127	47.8773
	53.3189	52.615
	16.5819	98.5328
	49.3787	34.6662
	197.727	115.443
	71.1008	29.4279
	34.7006	98.1628
		81.5774
Suppl.Fig. 1k.
LD Time in light chamber (s)	WT	cHT
	201.385	188.807
	141.389	182.934
	127.625	309.142
	46.0784	115.636
	280.433	379.427
	393.175	83.546
	22.1884	139.378
		35.4013

## Sheet: Suppl.Fig.3.
Suppl.Fig. 3g.
c-Fos+ in NeuN+ (%)		WC					HC
	CeA	0.619469	0.186741	0.843759	4.20223	0.252918	1.02081	1.59497	2.6601	1.9103
	S2	0	0.600601	0.402865	3.91566	1.01775	0.693909	1.23997	3.66173	5.1956
	BLA	1.98732	0.579809	1.22978	8.0441	2.6789	0.966268	2.35575	10.1379	8.75237
	SSs	0.441817	0.00628003	0.853839	2.91908	2.30466	0.377146	2.63699	4.10449	1.53626
	VNG Thal	0.203728	0.0564414	1.61071	10.2882	0.60317	0.200521	1.19679	7.85714	1.5828
	HY	1.35688	0.871268	2.61414	4.14274	1.54101	1.94255	3.82616	4.30815	2.5613
	M1	1.10819	0.241268	1.07883	5.78249	2.48163	0.792608	2.93783	5.77959	4.27718
	S1	0.911937	0.147282	1.48925	3.32113	2.44095	0.769939	4.50658	4.17689	1.1288
	IL Thal	1.83809	0.211416	2.29081	4.90272	1.18923	1.01695	5.89431	7.26698	1.59638
	L Hb	0.251889	1.2987	0.724638	3.37662	0.130208	0.757576	7.14286	1.43939	0
	HIP	1.38258	0.386004	0.852983	6.92132	1.7149	1.14683	3.36491	5.97893	3.8889
	MD Thal	1.19893	0.180995	2.23278	6.59045	0.174558	1.08211	3.68912	2.82324	0.11773
	INS	1.9011	0.118563	1.76647	11.3679	5.946	0.615171	3.90619	9.52163	10.6741
	PAG	2.11039	2.86678	3.60069	4.09165	1.24131	3.54153	5.60258	4.95098	5.16862
	M2	1.54338	1.1439	5.2065	11.407	3.57566	0.797665	4.36195	10.6684	12.1181
	ENT	2.4529	0.173611	2.27162	13.2619	6.87076	2.49139	6.335	16.646	14.3382
	BNST	0.295858	0.251099	0.954907	7.61364	4.2811	1.16813	1.75439	5.34299	2.13523
	AN Thal	2.18765	0.409836	1.95402	14.1915	1.20736	1.14759	4.33376	0.666173	0.0914495
	IL	1.51864	0.607903	2.0536	23.2953	0.767641	1.3683	4.84216	3.67647	6.65312
	PV Thal	2.71739	2.32558	9.90453	10.1828	5	13.0435	15.6832	6.69951	1.47493
	ACC	2.64109	5.12008	3.64146	7.35853	2.85825	1.04366	11.278	8.14093	4.41005
	PrL	2.38286	0.667509	3.06418	17.6736	2.47762	0.707449	7.82076	7.90748	12.3332
	ORB	4.23752	0.484402	4.48669	13.2117	0.906491	1.14416	11.6292	5.07219	16.8026

## Sheet: Suppl.Fig.5.
Suppl.Fig. 5b.
OFT Distance moved (cm)	Time (min)	WT_DMSO
	5	3263.61	2740.35	2726.94	3407.03	1989.39	1704.18	1744.77	2394.87	3106.99
	10	1610.98	1906.03	2012.8	1976.04	1600.27	1074.06	1021	1479.84	1476.13
	15	1543.26	2310.73	1860.03	1789.05	1557.62	731.538	1194.85	1266.56	1028.63
		WT_CNO
	5	2697.27	1311.76	3696.25	2429.34	3279.52	3453.23	4151.78	1438.83	2636.72	2570.11
	10	1884.17	1298.61	1950.17	1709.77	2588.24	1550.76	1970.85	1092.24	2081.26	1766.46
	15	2302.93	1107.95	1795.57	1308.69	2205.03	1349.01	2109.03	1084.55	1736.43	962.802
		HT_DMSO
	5	2234.8	2089.1	1932.82	1889.33	1672.03	2490.7	2715.86	2153.51	2089.3	1837.47	1969.75
	10	1830.55	1391.01	1111.26	1074.16	1342.26	1308.47	1987.95	1058.78	1388.96	1056.1	1441.86
	15	1410.07	949.726	889.355	699.898	990.812	1211.37	1884.97	1143.57	1348.39	1067.15	1102.73
		HT_CNO
	5	1260.07	2190.52	1920.33	2291.56	1607.98	2500.69	3110.89	1227.23	3061.91	3242.1
	10	1564.39	1799.93	976.22	1106.29	1205.12	2071.23	2014.53	1529.99	1807.17	2090.19
	15	1155	1396.87	921.515	737.616	1079.41	1620.33	1624.91	1175.71	1763.58	1644.3
Suppl.Fig. 5c.
OFT Total distance moved (cm)		WT
	DMSO	6417.85	6957.11	6599.77	7172.22	5147.35	3509.8	3960.75	5141.42	5612.59
	CNO	6884.37	3718.32	7441.99	5447.8	8074.23	6353.13	8233.6	3615.74	6454.93	5300.1
		HT
	DMSO	5475.42	4429.84	3933.43	3663.39	4005.1	5011.43	6588.82	4356.34	4826.7	3960.82	4514.52
	CNO	3979.46	5387.32	3818.07	4135.47	3892.53	6192.3	6750.6	3932.99	6632.76	6977.95
Suppl.Fig. 5d.
OFT Center time (s)	Time (min)	WT_DMSO
	5	18.1177	48.3821	12.8451	32.6304	28.3607	150.45	33.1665	41.7751	39.5728
	10	23.0893	35.6026	16.2483	27.0252	35.5676	170.037	6.60661	29.6964	84.284
	15	20.9205	27.7613	7.94063	34.4321	76.9408	80.1468	118.886	8.80881	137.707
		WT_CNO
	5	36.5024	8.14155	21.1868	17.2163	44.5748	35.1005	40.2402	16.6833	44.5096	25.2919
	10	35.9352	17.1506	87.116	61.1247	50.7139	14.0802	18.0848	18.4184	15.0145	28.8955
	15	36.8216	15.9494	32.8645	48.5794	83.6779	34.2997	74.8415	9.34268	5.6054	114.247
		HT_DMSO
	5	59.9921	21.754	18.4503	31.3631	27.793	40.3709	28.1379	66.9336	41.2172	53.5868	21.1544
	10	32.999	17.5166	22.5541	47.9121	30.3622	37.902	42.0621	56.323	20.9535	30.2969	14.4144
	15	18.3179	6.07243	6.27243	5.27167	109.583	4.93793	77.6082	13.0797	5.6054	14.748	3.26993
		HT_CNO
	5	61.26	30.5308	20.5522	33.4804	82.5435	29.0947	39.1725	93.9606	16.6827	29.2282
	10	39.4386	54.9554	28.2927	19.9036	101.469	24.6905	65.3987	16.7501	7.76237	23.1557
	15	18.2178	21.4883	4.77105	12.8789	121.446	15.8152	46.1128	2.46914	12.9458	16.4158
Suppl.Fig. 5e.
OFT Total center time (s)		WT
	DMSO	62.1275	111.746	37.034	94.0876	140.869	400.734	158.759	80.2803	261.661
	CNO	109.259	41.2415	141.167	126.92	178.967	83.4805	133.267	44.4444	65.1295	168.435
		HT
	DMSO	111.309	45.343	47.2768	84.5469	167.738	83.2108	147.876	136.336	67.7987	98.6317	38.8387
	CNO	118.916	106.975	53.6159	66.2629	305.484	69.6004	150.684	113.18	37.4361	68.7997
Suppl.Fig. 5f.
eVFT Withdrawal threshold (g)		WT
	DMSO	3.785	5.265	3.81	4.52	6.14	5.6	4.3575	5.1675	6.395	3.9425	3.6525	4.5275
	CNO	4.495	3.125	3.6525	6.2425	5.355	1.77	2.38	4.34	4.93	5.0575	3.845	3.6	3.5
		HT
	DMSO	2.705	1.8825	2.0625	2.485	1.75	2.08	1.83	2.975	4.585	3.27	3.3925	2.3775	4.7075
	CNO	3.1975	1.65	4.7075	4.955	1.18	2.95	1.66	2.1775	2.715	3.6775	6.1525	3.605	3.515
Suppl.Fig. 5g.
TPT Time on warm floor (%)		WT
	DMSO	46.2333	29.4667	51.9333	33.5667	29.7	27.5674	40.2098	28.7843	25.8547	46.2182	35.4066
	CNO	56.6333	18.2667	40.1333	39.3333	19.7333	48.6667	26.6667	47.097	37.8663	30.7224	48.6764	18.158	34.7849
		HT
	DMSO	50.3667	22.8667	30.5	7.5	33.8667	15.8667	28.7667	19.9667	16.8601	29.5518	53.1699	46.3113	11.4551	21.4206
	CNO	40.1667	16.9667	24.8	23.4333	31.3	10.8667	58.7	13.5667	16.4153	15.3376	36.3684	22.9777	30.1169	38.7707
Suppl.Fig. 5h.
HPT Latency to nocifensive response (s)		WT
	DMSO	8.83333	4.66667	10.3333	6.1	3.43333	3.53333	4.4	2.96667	3.03333	3.1	3.86667	3.7
	CNO	4.03333	3.63333	9.23333	6.46667	6.8	6.06667	3.53333	6.1	3.2	2.76667	3.16667	2.63333	3.5
		HT
	DMSO	4.13333	3.9	5.5	2.86667	3.4	1.16667	2.2	1.2	1	1.16667	1.86667	0.733333	1.1
	CNO	4.73333	4.3	4.56667	7.03333	5.46667	1.43333	2.8	2.8	1.43333	1.9	1.53333	0.2	1.8	0.633333
Suppl.Fig. 5i.
EFS Freezing (%)		WT_DMSO
	Pre-exposure	5.19	0.89	1.33	0	0.6	0.6	5.85	4.95	0.75
	1st shock	13.35	10.14	0	2.29	18.33	12.9	27.15	27.38	15.38
	2nd shock	37.41	13.36	17.05	5.99	47.39	46.03	43.76	25.4	51.02
		WT_CNO
	Pre-exposure	3.56	0	0	5.4	1.8	1.2	6.76	6.46
	1st shock	0	48.87	13.3	11.31	2.71	4.98	26.92	9.5
	2nd shock	21.77	26.3	37.33	41.27	29.71	39.91	34.01	33.11
		HT_DMSO
	Pre-exposure	4.74	2.96	1.33	0	0.89	3.3	1.2	7.51	2.4	4.95
	1st shock	48.64	4.75	11.93	5.96	13.76	16.97	14.25	33.71	31.9	33.26
	2nd shock	75.06	37.87	23.5	27.19	36.87	39	45.12	43.99	59.41	56.01
	HT_CNO
	Pre-exposure	0.74	3.11	3.26	0	1.78	0	4.35	5.56	0.6	5.56
	1st shock	8.37	22.17	52.71	8.26	3.67	45.41	48.87	47.51	6.56	30.54
	2nd shock	52.61	39.09	57.5	31.34	11.52	40.09	63.95	43.08	30.61	38.78
Suppl.Fig. 5j.
CZP concentration (mg/ml)	min	Awake
	10	18.48	24.2	44.4
	30	67.6	58.8	85.6
	60	70.8	91.6	73.2
	120	60	66.4	48.8
		Anesthesia
	10	34.8	36.4
	30	64	72
	60	121.2	74	172.8
	120	127.6	96

## Sheet: Suppl.Fig.6.
Suppl.Fig. 6b.
OFT Distance moved (cm)	Time (min)	WT_DMSO
	5	2063.5	2049.12	2089.38	1486.58	1753.61	2411.29	2911.31	2383.03	2735.35	2199.94	2860.63
	10	1076.33	1135.61	1366.16	890.219	1278.89	1774.2	2477.28	1499.42	1628.34	1559.76	1784.9
	15	1474.14	974.621	1359.57	1263.58	1443.27	1738.24	2263.71	1656.3	1814.47	1671.44	1613.87
		WT_CNO
	5	2111.86	1808.72	2269.87	2194.24	2750.5	2413.38	1867.49	3189.95	2283.44	2563.26
	10	1707.66	1187.79	1333.88	1213.15	1931.94	1675.65	1357.55	2308.41	1444.01	1745.05
	15	1420.02	1035.85	1336.7	1168.05	1333.79	1753	1503.27	2071.67	1237.37	1709
		HT_DMSO
	5	1656	2369.64	2355.21	1883.55	2745.64	3338.34	1573.53	1445.76	1689.05	1173.05	1661.85
	10	1098.3	1392.95	1530.72	1266.99	1726.36	2144.05	1204.03	1337.77	1328.44	822.651	1501.44
	15	1111.38	1089.63	1052.2	1235.69	1303.78	2192.58	1108.96	987.866	1320.52	476.225	1317.58
		HT_CNO
	5	1471.62	2108.02	1803.71	1401.03	3501.88	1472.71	3405.74	1929.67	1517.07	1215.38	1154.91	1092.18	1160.86
	10	1019.35	1478.05	1265.27	1135.77	2447.68	985.664	2191.16	1282.87	873.794	1045.33	1040.18	800.105	522.039
	15	835.386	962.881	978.887	736.85	1972.43	1118.25	1861.93	1128.13	1013.44	858.089	1216.93	713.796	726.752
Suppl.Fig. 6c.
OFT Total distance moved (cm)		WT
	DMSO	7652.38	5538.84	6178.21	5431.53	6259.44	4615.54	4159.4	4815.4	3640.99	4475.8	5923.78
	CNO	5842.05	4728.33	7570.16	4965.44	6017.32	5239.62	4032.57	4940.6	4575.53	6016.5
		HT
	DMSO	3771.4	4338.17	2471.96	4481.67	3865.75	4852.26	4938.3	4386.25	5775.79	7676.43	3886.56
	CNO	3118.91	3413.34	2606.09	2409.67	3326.66	4549.03	4047.96	3273.78	7923.33	3576.64	7458.85	4340.7	3404.32
Suppl.Fig. 6d.
OFT Center time (s)	Time (min)	WT_DMSO
	5	15.8688	31.2291	58.8342	11.2108	77.141	35.5009	24.0232	26.9584	24.0224	38.5064	39.0403
	10	21.0323	28.9603	114.933	20.6866	18.9516	21.5541	17.9506	58.8294	57.8285	13.2136	33.7682
	15	4.67102	3.60336	33.0318	5.33848	20.1518	16.9497	18.7514	36.7262	35.8587	22.0227	52.1205
		WT_CNO
	5	30.2959	24.1558	44.0774	15.2814	44.3792	31.0073	58.8608	49.1841	39.3975	30.4961
	10	50.2033	9.47549	31.1979	9.87619	16.6172	62.2826	48.5168	36.7713	38.5967	18.7514
	15	126.833	12.0779	18.5853	6.07252	35.1697	22.9555	76.9461	51.1862	43.6649	18.4845
		HT_DMSO
	5	39.1711	28.8945	38.7707	16.6827	28.4284	20.2195	35.7035	76.7381	79.4821	45.3103	55.7204
	10	27.6934	20.353	16.1705	31.2301	40.4404	29.8288	32.7672	48.8868	31.4992	85.3038	37.0357
	15	16.1489	22.4883	13.6583	2.20212	68.0681	77.8073	16.6172	105.791	62.4015	13.725	20.6199
		HT_CNO
	5	25.0241	20.3971	23.3559	76.0708	45.2452	60.7919	32.7649	33.7015	43.2447	85.082	78.8147	164.927	191.963
	10	14.0135	15.9046	22.5551	10.8768	67.5342	65.1962	41.1063	76.479	8.40869	43.909	26.6942	161.744	256.692
	15	81.1449	12.2785	9.54253	2.66915	77.5776	40.8394	29.2282	8.27521	18.1521	69.2658	8.27521	89.5592	208.179
Suppl.Fig. 6e.
OFT Total center time (s)		WT
	DMSO	60.7252	122.514	117.71	73.7428	124.929	41.572	63.7927	206.799	37.2359	116.312	74.0047
	CNO	116.245	184.324	137.142	121.659	67.732	207.4	45.7092	93.9606	31.2301	96.166
		HT
	DMSO	231.415	173.513	144.339	113.376	83.0134	71.7358	68.5995	50.115	136.937	127.923	85.0879
	CNO	198.325	113.784	416.23	656.833	120.183	48.5802	55.4535	89.6168	190.457	166.827	103.099	118.456	69.8054
Suppl.Fig. 6f.
eVFT Withdrawal threshold (g)		WT
	DMSO	3.31	3.33	4.92	3.95	3.84	3.97	3.1475	2.29	2.08	2.945	4.6175
	CNO	4.37	3.23	3.72	5.67	3.26	3.3925	2.6575	3.76	3.89	2.9125
		HT
	DMSO	3.06	2.29	1.95	1.44	1.69	2.18	2.35	1.5625	1.14	1.13	1.4025
	CNO	2.78	2.44	2.15	2.93	3.51	2.06	1.33	1.71	1.27	1.1725	1.51	1.46
Suppl.Fig. 6g.
TPT Time on warm floor (%)		WT
	DMSO	29.2367	30.5571	37.5473	32.9896	26.5764
	CNO	48.401	37.2817	41.5915	43.6142	35.968	34.9797
		HT
	DMSO	27.6276	31.8053	25.6914	26.2022	12.7012
	CNO	33.5955	26.4624	29.4487	14.6141	26.1595
Suppl.Fig. 6h.
HPT Latency to nocifensive response (s)		WT
	DMSO	3.76667	2.2	4.16667	2.5	4.76667	3.9	2.63333	4.13333	4.5	6.4	3
	CNO	3.4	0.9	2.8	3.33333	3	1.5	6.33333	4.6	3.26667
		HT
	DMSO	2.06667	0.866667	2.2	1.3	2.5	1.56667	2.06667	2	2.7	1.03333	0.666667	1.63333
	CNO	1.53333	1.53333	1.43333	2.56667	5.4	2	1.83333	2.23333	1.56667	0.966667	1.13333	2.7	2.13333
Suppl.Fig. 6i.
EFS Freezing (%)		WT_DMSO
	Pre-exposure	1.34	0	1.19	0.59	1.78	1.93	2.23	0	0.74	1.78
	1st shock	18.43	1.8	25.7	20.2	26.71	14.93	0.9	6.33	8.14	8.82
	2nd shock	27.89	3.63	37.19	28.34	26.08	30.16	17.31	44.87	21.82	20.86
		WT_CNO
	Pre-exposure	0.74	3.86	0	0	2.23	2.08	1.78	0.59	0.74
	1st shock	18.54	27.16	2.36	4.26	28.51	22.4	6.79	9.95	3.39
	2nd shock	25.62	26.98	4.76	6.8	37.41	51.7	26.76	21.14	34.24
		HT_DMSO
	Pre-exposure	0	0	0	0.59	8.46	0.59	4.01	1.34	2.37
	1st shock	37.6	30.42	8.75	28.28	4.98	26.47	28.28	21.95	24.43
	2nd shock	48.07	43.54	14.74	48.75	47.17	46.26	31.75	47.85	40.82
	HT_CNO
	Pre-exposure	2.67	0	0.59	0	3.56	3.12	1.48	2.52	8.31
	1st shock	37.6	30.86	18.97	29.63	42.99	30.09	17.19	34.62	19.68
	2nd shock	43.76	41.5	26.3	51.02	51.47	42.14	49.32	40.36	36.05

## Sheet: Suppl.Fig.7.
Suppl.Fig. 7b.
OFT Distance moved (cm)	Time (min)	WT_Veh
	10	50.4421	46.3425	50.7028	50.3312	32.9901	43.5121	56.7941	39.8873	55.793	51.2053	55.6791	42.9142	58.9386
	20	38.7231	35.748	33.2912	39.7031	22.3716	33.2847	37.8595	30.4573	38.1738	40.1286	44.1849	32.1812	53.2104
	30	40.7817	30.53	34.0456	37.5101	17.6188	25.2417	46.7341	25.8081	32.7346	36.4355	34.6868	33.7574	48.2336
	40	31.19	23.2679	26.0406	32.1265	17.3021	17.6078	39.9811	26.16	29.2053	32.7552	32.9641	37.9682	42.3593
	50	29.7599	29.9089	25.775	22.0527	13.616	13.3644	38.0178	29.3822	24.8674	32.1351	28.6508	21.91	31.8961
	60	24.4137	16.1353	23.8429	26.6572	4.31125	9.17767	36.8905	16.182	28.878	19.5114	26.3794	31.4713	47.569
		WT_DCS
	10	49.3881	48.4415	55.9619	52.1884	42.6234	58.9958	56.5314	46.3545	47.8461	47.3495	49.2617	44.8889	52.9826
	20	28.1421	39.3418	39.3057	39.2066	38.9982	39.1882	48.037	35.3222	27.7584	33.397	38.7706	38.8575	41.1606
	30	25.5442	31.1399	35.6529	36.394	34.145	40.2375	43.0394	29.3961	32.9227	25.7766	43.3697	35.7439	31.1638
	40	20.4929	31.3189	29.3977	37.004	36.282	32.2009	50.7728	29.9959	28.9145	22.9239	37.3475	30.1758	30.156
	50	31.4542	27.2448	22.016	32.4916	21.7736	40.4388	31.5851	30.6733	25.2383	32.4093	23.6083	20.1421	21.8936
	60	22.5502	24.4692	21.9994	42.3329	25.3408	31.8923	33.7526	19.1778	33.8906	15.6631	31.7217	28.0264	22.3327
		HT_Veh
	10	35.8884	34.2961	36.3927	36.6289	44.9195	49.3066	42.5086	28.9156	25.6572	25.0265	27.5373	40.9295
	20	21.9996	23.2158	18.9583	31.6777	27.7706	33.0379	25.5618	26.2317	23.8403	19.8374	14.8371	35.1636
	30	19.0128	15.7718	13.7381	27.53	28.6997	24.0245	11.6078	17.1335	16.4851	19.8342	11.8427	33.1
	40	6.73398	9.9455	27.0042	15.0502	18.1532	33.9929	12.8272	22.4412	18.8727	16.1763	3.28994	24.9614
	50	3.20635	15.5013	6.6377	18.1514	15.0294	21.2229	11.3579	15.8924	14.492	13.8326	1.89492	14.2999
	60	1.48099	5.89805	14.9515	6.62209	21.0874	23.3679	7.51654	17.0121	19.2321	7.48429	1.15092	30.8238
		HT_DCS
	10	25.4881	44.2981	30.1753	40.329	29.3362	47.4503	35.8075	42.0451	33.6924	25.7994	35.1647	26	36.4841
	20	22.1391	24.2621	25.0185	33.3371	23.8882	33.4053	32.2195	24.4561	22.9879	23.45	22.2845	17.6834	23.4117
	30	28.947	25.081	20.5627	35.9906	24.9102	31.5455	25.9764	27.8699	16.0967	18.2718	26.9888	19.8129	17.5884
	40	13.1194	6.71893	22.8232	26.9117	19.7987	25.5992	21.7549	17.035	21.8877	14.3846	17.2207	16.1464	22.3868
	50	15.2768	20.0964	12.8775	15.9078	17.7531	30.6556	14.804	18.8768	14.1416	16.0869	11.7955	11.7739	15.1536
	60	14.4199	12.5314	12.9839	17.2795	14.0181	19.4574	30.3117	15.7887	12.8683	12.0111	9.62563	16.3482	9.65523
Suppl.Fig. 7c.
OFT Total distance moved (cm)		WT
	Veh	215.311	181.94	193.699	208.381	108.21	142.188	256.277	167.877	209.654	212.172	222.546	200.203	282.209
	DCS	177.572	201.969	204.335	239.618	199.163	242.954	263.719	190.921	196.573	177.52	224.091	197.837	199.69
		HT
	Veh	88.3222	104.629	117.682	135.661	155.66	184.953	111.38	127.627	118.58	102.192	60.5529	179.284
	DCS	119.391	132.989	124.442	169.758	129.705	188.125	160.877	146.079	121.675	110.004	123.08	107.765	124.68
Suppl.Fig. 7d.
OFT Center time (s)	Time (min)	WT_Veh
	10	60.8587	45.2436	88.6855	54.2523	19.0851	37.3909	81.0811	46.1128	45.3787	161.751	88.2822	90.8217	69.5343
	20	74.3383	67.1981	121.517	44.7765	22.088	51.1611	165.365	13.013	34.1675	170.959	132.79	159.689	90.8884
	30	76.8741	75.5395	100.23	66.9312	16.0154	41.0396	115.649	21.7551	63.3967	167.022	134.592	85.1495	69.6678
	40	83.6139	28.8945	94.9582	59.5241	5.33848	44.7765	130.264	19.1525	77.8779	101.428	95.4222	100.698	112.174
	50	78.2087	53.0511	118.648	15.4149	16.7495	12.4787	121.788	30.297	52.1188	71.7335	80.4082	66.6791	85.285
	60	37.6363	31.3636	57.9225	86.4166	0	9.27561	137.404	15.5489	61.1945	41.1049	75.6037	124.173	123.253
		WT_DCS
	10	52.3838	50.6037	41.7069	97.2947	70.602	63.1948	93.1573	58.1227	49.1791	49.6462	93.2266	106.44	63.3967
	20	39.2378	71.3806	38.1701	85.4164	94.225	64.6629	120.083	87.084	45.1087	70.1987	59.4595	72.8061	77.4107
	30	16.5493	105.302	45.3771	119.783	101.565	124.121	128.559	61.0589	56.2524	40.838	79.346	172.84	49.9833
	40	28.1605	86.3499	43.5086	105.302	97.3614	54.6532	71.8679	74.2245	57.3868	34.1651	23.6236	114.114	44.5112
	50	30.0289	114.844	40.6392	113.124	25.1578	113.525	50.6513	70.048	85.4796	84.8123	29.7631	19.5529	41.9753
	60	24.3568	81.5453	38.1034	204.185	51.0497	104.821	55.6845	54.7194	69.7983	30.8954	31.031	135.068	24.6246
		HT_Veh
	10	28.2939	74.672	60.5917	38.8388	74.4077	76.1428	32.0988	164.431	141.198	277.925	56.2547	175.638
	20	9.27561	19.7288	82.4128	34.3677	53.9206	124.124	79.4127	59.2593	45.3089	259.108	6.27277	88.9856
	30	12.0116	19.9094	23.1557	17.7511	27.5609	92.5592	12.1455	8.74207	33.0308	102.095	8.80857	185.548
	40	0	4.27078	45.0434	13.3467	25.8258	67.7344	2.6026	28.4284	17.4829	28.0261	0	68.1997
	50	0	15.2814	5.47194	3.6036	23.4902	57.5909	3.67034	8.60861	10.9435	51.2477	0	25.9586
	60	0	0	25.8916	0	15.8825	16.0828	6.87354	15.5489	23.2884	4.07046	0	152.949
		HT_DCS
	10	73.4708	74.093	72.4699	61.0089	102.3	80.4116	206.868	25.291	58.5231	130.192	58.1208	109.435	75.342
	20	95.759	64.5073	29.028	55.3043	80.8787	100.53	82.5126	34.4999	36.3684	70.8016	32.7131	43.5072	42.7094
	30	41.8403	90.8876	21.6876	75.5402	86.3507	122.754	88.0533	37.9699	30.0289	18.1508	39.8878	18.2837	3.8038
	40	14.3472	0	17.5503	81.7462	139	44.0429	35.8349	197.791	77.9418	9.80946	17.982	32.6304	5.005
	50	3.6702	28.6943	3.20309	17.7506	164.295	58.5904	7.14028	296.486	7.40714	63.0608	13.8476	10.7433	9.34267
	60	13.5464	17.0164	13.0125	17.8841	102.566	16.149	43.7092	388.107	32.6982	21.4207	9.54222	2.5357	0.8008
Suppl.Fig. 7e.
OFT Total center time (s)		WT
	Veh	411.53	301.29	581.961	327.316	79.2764	196.122	751.552	145.879	334.134	713.998	607.099	627.21	550.803
	DCS	190.717	510.025	247.505	725.106	439.961	524.978	520.106	405.257	363.205	310.556	316.45	620.821	301.902
		HT
	Veh	49.5811	133.862	242.567	107.908	221.088	434.234	136.803	285.018	271.253	722.473	71.3361	697.278
	DCS	242.634	275.199	156.951	309.234	675.391	422.478	464.118	980.145	242.968	313.436	172.094	217.136	137.004
Suppl.Fig. 7f.
eVFT Withdrawal threshold (g)		WT
	Veh	4.39	4.2325	2.69	2.54	4.0025	3.12	3.985	4.8275	5.05	3.4075	4.97	3.8025	3.16
	DCS	3	3.2525	4.7725	4.56	3.4975	2.415	3.395	5.965	4.0975	4.2025	2.33	4.225	3.9575
		HT
	Veh	0.7625	2.08	1.9575	1.94	1.5675	1.9975	1.085	0.6375	1.865	1.0325	3.5075	4.645
	DCS	1.2775	1.865	1.2275	1.67	1.3425	1.7425	2.25	1.275	1.205	4.92	5.4175	2.4125	1.8675
Suppl.Fig. 7g.
TPT Time on warm floor (%)		WT
	Veh	20.7978	20.4652	21.6506	37.6141	22.4736	32.2386	22.3656	22.5126	21.5872
	DCS	36.2337	45.5451	29.4133	34.6187	20.1743	20.9825	21.5538	30.9729	24.5455	39.0097
		HT
	Veh	19.3729	24.3243	33.3778	16.3491	21.6869	14.3922	22.2222	20.7875	21.1595	22.9514	28.2157	35.4063
	DCS	28.7241	27.9603	26.7823	20.0645	33.4534	9.25369	15.3274	18.529	15.6704	21.931	12.3673	16.7715	23.1664
Suppl.Fig. 7h.
HPT Latency to nocifensive response (s)		WT
	Veh	3.33333	4	4.5	3.1	3.53333	2.6	2.2	3.43333	3	2.96667	4.86667	6.56667	4.2
	DCS	4.83333	3.86667	2.9	3.86667	3.66667	2.73333	4.63333	4.63333	3.8	3.23333	4.53333	5
		HT
	Veh	1.93333	1.6	2.5	1.2	2.06667	1	1	0.766667	3	5.53333	3.46667	1.8
	DCS	1.83333	1.8	1.33333	1.63333	2.73333	2.93333	1.56667	1.63333	2.7	3.2	3.2	2.36667	1.16667
Suppl.Fig. 7i.
EFS Freezing (%)		WT_Veh
	Pre-exposure	8.15	0.59	0	0	1.78	3.41	1.19	0	1.04	6.38	1.34	0	0
	1st shock	35.29	8.37	6.11	0	0	4.07	12.67	5.44	51.25	4.3	6.33	2.71	1.13
	2nd shock	52.95	18.37	32.88	45.58	9.07	41.72	34.69	19.73	57.6	15.87	41.04	17.23	17.91
		WT_DCS
	Pre-exposure	0	0	0.59	0	0.89	0	0.74	0	0.74	2.67	0.59	1.19	0
	1st shock	2.04	1.13	24.89	0	11.76	1.81	8.37	8.82	0.9	6.56	4.75	26.7	11.09
	2nd shock	2.49	2.49	39.46	12.24	40.82	52.15	19.73	30.91	18.18	53.51	19.05	41.72	25.62
		HT_Veh
	Pre-exposure	1.63	0	0.59	0	1.34	2.23	2.37	0.59	10.53	3.41	0.6	0
	1st shock	32.35	19.23	26.47	23.3	8.14	42.99	29.02	17.23	45.7	21.72	10.41	6.79
	2nd shock	53.74	14.97	38.78	37.19	22	47.85	30.16	41.04	35.15	42.4	41.27	30.16
	HT_DCS
	Pre-exposure	0	0	0	0	0.89	0.74	1.04	0.59	0	2.23	0	0	0.89
	1st shock	37.33	16.74	3.17	5.43	14.25	11.99	0.9	19.46	6.56	42.08	18.78	4.52	6.11
	2nd shock	56.46	36.05	18.59	31.75	48.75	24.72	8.16	44.22	22.95	47.62	49.89	17.46	40.82
