# Supplementary material for: Anterior cingulate cortex-related functional hyperconnectivity underlies sensory hypersensitivity in Grin2b-mutant mice
Source: Mol Psychiatry. 2024 May 4;29(10):3195–207. doi: 10.1038/s41380-024-02572-y (PMC11449790; doi:10.1038/s41380-024-02572-y)
Supplement: Supplementary file 4 — Supplementary Table 1 [file 41380_2024_2572_MOESM4_ESM.xlsx]

## Sheet: Statistical Results
Supplementary Table 1. Statistical Results
Figure		Assay Performed	Parameter (Unit)	Comparison			N	Descriptive Statistics	Statistical Analysis					Column statistics
				Sex	Age	groups		Mean ± SEM	Statistical Test		Significance			Anderson-Darling test	D'Agostino & Pearson test	Shapiro-Wilk test	Kolmogorov-Smirnov test
1	b	Electronic Von frey test	Withdrawal Threshold (g)	Male	P54-84	WT HT	14 18	WT = 3.702 ± 0.3096 HT = 1.877 ± 0.3675	Mann-Whitney test		P < 0.001, ***	Mann-Whitney U = 30	Two-tailed	P = 0.1386, ns	P = 0.3548, ns	P = 0.1123, ns	P > 0.1000, ns
														P < 0.0001, ***	P < 0.0001, ***	P < 0.0001, ***	P = 0.0002, ***
	c	Thermal preference test	Time on warm floor (%)	Male	P55-85	WT HT	14 16	WT = 36.58 ± 2.830 HT = 27.56 ± 2.633	Unpaired Student's t-test	F-test to compare variance P = 0.9742, ns	P = 0.0270, *	t = 2.334, df = 28	Two-tailed	P = 0.3744, ns	P = 0.3130, ns	P = 0.2762, ns	P > 0.1000, ns
														P = 0.6616, ns	P = 0.7234, ns	P = 0.7152, ns	P > 0.1000, ns
	d	Hot plate test	Latency to nocifensive response (s)	Male	P68-101	WT HT	19 23	WT = 3.090 ± 0.2921 HT = 1.762 ± 0.2241	Unpaired Student's t-test	F-test to compare variance P = 0.4464, ns	P < 0.001, ***	t = 3.666, df = 40	Two-tailed	P = 0.4880, ns	P = 0.6103, ns	P = 0.3482, ns	P > 0.1000, ns
														P = 0.0687, ns	P = 0.3528, ns	P = 0.0531, ns	P = 0.0298, *
	e	Electric foot shock test	Freezing (%)	Male	P57-87	WT HT	18 17	2-way ANOVA		Interaction :: P < 0.001, ***, DF = 5 Shock :: P < 0.001, ***, DF = 5 Genotype :: P < 0.001, ***, DF = 1
									Sidak's multiple comparison test	Pre-exposure	WT vs HT	P > 0.9999, ns
										1st shock	WT vs HT	P < 0.001, ***
										2nd Shock	WT vs HT	P < 0.001, ***
										3rd Shock	WT vs HT	P < 0.001, ***
										4th Shock	WT vs HT	P = 0.2642, ns
										5th shock	WT vs HT	P = 0.6432, ns
	g	Electronic Von frey test	Withdrawal Threshold (g)	Male	P56-74	Ctrl cHT	11 9	Ctrl = 3.628 ± 0.2663 cHT = 3.302 ± 0.2533	Unpaired Student's t-test	F-test to compare variance P = 0.6842, ns	P = 0.3943, ns	t = 0.8728, df = 18	Two-tailed	P = 0.1713, ns	P = 0.2423, ns	P = 0.1660, ns	P > 0.1000, ns
														P = 0.1910, ns	P = 0.1726, ns	P = 0.1813, ns	P > 0.1000, ns
	h	Thermal preference test	Time on warm floor (%)	Male	P58-76	Ctrl cHT	11 9	Ctrl = 34.36 ± 2.466 cHT = 35.71 ± 2.593	Unpaired Student's t-test	F-test to compare variance P = 0.9041, ns	P = 0.7116, ns	t = 0.3756, df = 18	Two-tailed	P = 0.8003, ns	P = 0.6741, ns	P = 0.8040, ns	P > 0.1000, ns
														P = 0.6462, ns	P = 0.7074, ns	P = 0.7381, ns	P > 0.1000, ns
	i	Hot plate test	Latency to nocifensive response (s)	Male	P61-79	Ctrl cHT	11 9	Ctrl = 6.105 ± 0.4704 cHT = 5.364 ± 0.3740	Unpaired Student's t-test	F-test to compare variance P = 0.3621, ns	P = 0.2485, ns	t = 1.193, df = 18	Two-tailed	P = 0.5960, ns	P = 0.4732, ns	P = 0.4997, ns	P > 0.1000, ns
														P = 0.1199, ns	P = 0.0295, *	P = 0.0798, *	P = 0.0298, *
	j	Electric foot shock test	Freezing (%)	Male	P69-87	Ctrl cHT	11 9	2-way ANOVA		Interaction :: P = 0.1013, ns, DF = 7 Shock :: P < 0.001, ***, DF = 7 Genotype :: P = 0.8949, ns, DF = 1
2	g	Immunofluorescence	Co-labeling of NeuN & cFos/NeuN (%)	Male	P63-110	WT-Shock (WS) HT-Shock (HS)	6 4	WS = 0.716 ± 0.362 HS = 1.774 ± 0.688	Multiple unpaired t-test	CeA	P = 0.1733, ns	t = 1.495, df = 8	Two-tailed
								WS = 1.662 ± 0.997 HS = 2.153 ± 0.324	Multiple unpaired t-test	SCs	P = 0.7094, ns	t = 0.3863, df = 8	Two-tailed
								WS = 2.360 ± 1.096 HS = 3.670 ± 1.188	Multiple unpaired t-test	BLA	P = 0.4529, ns	t = 0.7888, df = 8	Two-tailed
								WS = 0.920 ± 0.406 HS = 4.242 ± 1.324	Multiple unpaired t-test	S2	P = 0.0213, *	t = 2.855, df = 8	Two-tailed
								WS = 1.069 ± 0.895 HS = 4.991 ± 1.494	Multiple unpaired t-test	VNG Thal	P = 0.0424, *	t = 2.411, df = 8	Two-tailed
								WS = 1.868 ± 0.758 HS = 5.467 ± 0.884	Multiple unpaired t-test	HY	P = 0.0157, *	t = 1.178, df = 8	Two-tailed
								WS = 3.140 ± 1.630 HS = 5.556 ± 1.884	Multiple unpaired t-test	M1	P = 0.3666, ns	t = 0.9570, df = 8	Two-tailed
								WS = 1.493 ± 0.605 HS = 5.559 ± 1.883	Multiple unpaired t-test	S1	P = 0.0409, *	t = 2.435, df = 8	Two-tailed
								WS = 1.794 ± 1.207 HS = 5.718 ± 2.277	Multiple unpaired t-test	IL Thal	P = 0.1334, ns	t = 1.671, df = 8	Two-tailed
								WS = 1.248 ± 0.560 HS = 6.289 ± 2.417	Multiple unpaired t-test	L Hb	P = 0.0382, *	t = 2.478, df = 8	Two-tailed
								WS = 1.672 ± 0.900 HS = 7.123 ± 2.518	Multiple unpaired t-test	HIP	P = 0.0442, *	t = 2.384, df = 8	Two-tailed
								WS = 1.019 ± 0.637 HS = 7.283 ± 1.865	Multiple unpaired t-test	MD Thal	P = 0.0057, **	t = 3.737, df = 8	Two-tailed
								WS = 4.366 ± 1.989 HS = 7.293 ± 2.879	Multiple unpaired t-test	INS	P = 0.4105, ns	t = 0.8683, df = 8	Two-tailed
								WS = 3.692 ± 7.363 HS = 7.363 ± 1.322	Multiple unpaired t-test	PAG	P = 0.1415, ns	t = 1.631, df = 8	Two-tailed
								WS = 4.359 ± 1.821 HS = 8.546 ± 3.243	Multiple unpaired t-test	M2	P = 0.2568, ns	t = 1.221, df = 8	Two-tailed
								WS = 3.232 ± 1.860 HS = 8.872 ± 0.555	Multiple unpaired t-test	ENT	P = 0.0443, *	t = 2.383, df = 8	Two-tailed
								WS = 1.615 ± 0.853 HS = 8.963 ± 3.732	Multiple unpaired t-test	BNST	P = 0.0472, *	t = 2.343, df = 8	Two-tailed
								WS = 1.530 ± 0.900 HS = 9.193 ± 3.831	Multiple unpaired t-test	AN Thal	P = 0.0451, *	t = 2.371, df = 8	Two-tailed
								WS = 7.103 ± 3.989 HS = 10.022 ± 3.590	Multiple unpaired t-test	IL	P = 0.6246, ns	t = 0.5089, df = 8	Two-tailed
								WS = 5.322 ± 2.324 HS = 11.448 ± 1.992	Multiple unpaired t-test	PV Thal	P = 0.1009, ns	t = 1.854, df = 8	Two-tailed
								WS = 4.543 ± 1.481 HS = 11.365 ± 2.572	Multiple unpaired t-test	ACC	P = 0.0381, *	t = 2.481, df = 8	Two-tailed
								WS = 4.895 ± 2.259 HS = 12.556 ± 4.460	Multiple unpaired t-test	PrL	P = 0.1283, ns	t = 1.696, df = 8	Two-tailed
								WS = 4.571 ± 1.683 HS = 12.596 ± 5.087	Multiple unpaired t-test	ORB	P = 0.1150, ns	t = 1.768, df = 8	Two-tailed
3	c, d	fMRI with electrical whisker stimulation	Signal change (%)	Male	P55-81	WT HT	10 11	ACC
								WT = 0.6429 ± 0.1584 HT = 1.2977 ± 0.0876	Unpaired Student's t-test	F-test to compare variance P = 0.1051, ns	P = 0.0015, **	t = 3.709, df = 19	Two-tailed	P = 0.7386, ns	P = 0.6577, ns	P = 0.844, ns	P > 0.1000, ns
														P = 0.7326, ns	P = 0.8295, ns	P = 0.6264, ns	P > 0.1000, ns
								M2
								WT = 1.0618 ± 0.1228 HT = 1.2583 ± 0.08210	Unpaired Student's t-test	F-test to compare variance P = 0.2843, ns	P = 0.1918, ns	t = 1.353, df = 19	Two-tailed	P = 0.3455, ns	P = 0.2066, ns	P = 0.3117, ns	P > 0.1000, ns
														P = 0.1308, ns	P = 0.3548, ns	P = 0.1002, ns	P > 0.1000, ns
								M1
								WT = 0.3829 ± 0.1792 HT = 0.9330 ± 0.1118	Unpaired Student's t-test	F-test to compare variance P = 0.2029, ns	P = 0.0155, *	t = 2.658, df = 19	Two-tailed	P = 0.5505, ns	P = 0.3309, ns	P = 0.7416, ns	P > 0.1000, ns
														P = 0.1657, ns	P = 0.4211, ns	P = 0.202, ns	P > 0.1000, ns
								cS1
								WT = 1.7214 ± 0.02812 HT = 1.7839 ± 0.03563	Unpaired Student's t-test	F-test to compare variance P = 0.343, ns	P = 0.1904, ns	t = 1.358, df = 19	Two-tailed	P = 0.3204, ns	P = 0.5724, ns	P = 0.3278, ns	P > 0.1000, ns
														P = 0.3544, ns	P = 0.4974, ns	P = 0.3461, ns	P > 0.1000, ns
								iS1
								WT = 0.7154 ± 0.19108 HT = 1.3243 ± 0.09505	Unpaired Student's t-test	F-test to compare variance P = 0.099, ns	P = 0.0085, **	t = 2.936, df = 19	Two-tailed	P = 0.1761, ns	P = 0.1297, ns	P = 0.108, ns	P > 0.1000, ns
														P = 0.6208, ns	P = 0.8164, ns	P = 0.5929, ns	P > 0.1000, ns
								S2
								WT = 1.3114 ± 0.17925 HT = 1.5210 ± 0.05461	Unpaired Student's t-test	F-test to compare variance P = 0.080, ns	P = 0.2582, ns	t = 1.166, df = 19	Two-tailed	P = 0.0032, **	P = 0.0002, ***	P = 0.0017, **	P = 0.0636, ns
														P = 0.9872, ns	P = 0.9313, ns	P = 0.9883, ns	P > 0.1000, ns
								VP
								WT = 1.4853 ± 0.07658 HT = 1.5421 ± 0.06321	Unpaired Student's t-test	F-test to compare variance P = 0.825, ns	P = 0.5713, ns	t = 0.576, df = 19	Two-tailed	P = 0.5319, ns	P = 0.6653, ns	P = 0.578, ns	P > 0.1000, ns
														P = 0.5194, ns	P = 0.657, ns	P = 0.6374, ns	P > 0.1000, ns
								PO
								WT = 0.9566 ± 0.09293 HT = 1.0808 ± 0.10662	Unpaired Student's t-test	F-test to compare variance P = 0.599, ns	P = 0.3953, ns	t = 0.870, df = 19	Two-tailed	P = 0.6275, ns	P = 0.747, ns	P = 0.6423, ns	P > 0.1000
														P = 0.0546, ns	P = 0.2586, ns	P = 0.0718, ns	P > 0.1000
								SCm
								WT = 1.5928 ± 0.07373 HT = 1.7332 ± 0.04694	Unpaired Student's t-test	F-test to compare variance P = 0.302, ns	P = 0.1181, ns	t = 1.637, df = 19	Two-tailed	P = 0.0064, **	P = 0.0757, ns	P = 0.0089, **	P = 0.021, *
														P = 0.9341, ns	P = 0.6701, ns	P = 0.9007, ns	P > 0.1000, ns
								PAG
								WT = 1.1305 ± 0.10180 HT = 1.4947 ± 0.06676	Unpaired Student's t-test	F-test to compare variance P = 0.125, ns	P = 0.0067, **	t = 3.046, df = 19	Two-tailed	P = 0.3201, ns	P = 0.4887, ns	P = 0.2637, ns	P > 0.1000, ns
														P = 0.4108, ns	P = 0.1447, ns	P = 0.2574, ns	P > 0.1000, ns
4	b	mEPSC	Amplitude (pA)	Male	P53-67	WT HT	25 (4) 35 (4)	WT = 13.35 ± 0.1776 HT = 14.17 ± 0.2615	Unpaired Student's t-test	F-test to compare variance P = 0.0060, **	P = 0.0123, *	t = 2.586, df = 55.79	Two-tailed	P = 0.4065, ns	P = 0.3559, ns	P = 0.3771, ns	P > 0.1000, ns
														P = 0.1101, ns	P = 0.2066, ns	P = 0.0845, ns	P > 0.1000, ns
	c		Frequency (Hz)	Male		WT HT	25 (4) 35 (4)	WT = 1.004 ± 0.1210 HT = 1.443 ± 0.1349	Mann-Whitney test		P = 0.0212, *	Mann-Whitney U = 284.5	Two-tailed	P = 0.0226, *	P = 0.0106, *	P = 0.0152, *	P = 0.0138, *
														P = 0.2216, ns	P = 0.3108, ns	P = 0.1996, ns	P > 0.1000, ns
	e	mIPSC	Amplitude (pA)	Male	P53-87	WT HT	17 (4) 18 (4)	WT = 54.07 ± 3.076 HT = 57.52 ± 4.243	Unpaired Student's t-test	F-test to compare variance P = 0.1686, ns	P = 0.5192, ns	t = 0.6516, df = 33	Two-tailed	P = 0.4808, ns	P = 0.8471, ns	P = 0.5520, ns	P > 0.1000, ns
														P = 0.0629, ns	P = 0.2380, ns	P = 0.0559, ns	P = 0.0168, *
	f		Frequency (Hz)	Male		WT HT	17 (4) 18 (4)	WT = 5.545 ± 0.5564 HT = 7.340 ± 0.9828	Welch's t-test	F-test to compare variance P = 0.0211, *	P = 0.1236, ns	t = 1.590, df = 26.73	Two-tailed	P = 0.0741, ns	P = 0.0147, *	P = 0.0435, *	P > 0.1000, ns
														P = 0.0848, ns	P = 0.0243, *	P = 0.0384, *	P > 0.1000, ns
	h	sEPSC	Amplitude (pA)	Male	P64-73	WT HT	18 (4) 21 (4)	WT = 15.74 ± 0.4229 HT = 17.51 ± 0.6085	Unpaired Student's t-test	F-test to compare variance P = 0.0714, ns	P = 0.0260, *	t = 2.319, df = 37	Two-tailed	P = 0.5318, ns	P = 0.8971, ns	P = 0.5812, ns	P > 0.1000, ns
														P = 0.0026, **	P = 0.1701, ns	P = 0.0053, **	P = 0.0044, **
	i		Frequency (Hz)	Male		WT HT	18 (4) 21 (4)	WT = 2.005 ± 0.2067 HT = 3.045 ± 0.2353	Unpaired Student's t-test	F-test to compare variance P = 0.3935, ns	P = 0.0023, **	t = 3.270, df = 37	Two-tailed	P = 0.5572, ns	P = 0.3226, ns	P = 0.7529, ns	P > 0.1000, ns
														P = 0.1218, ns	P = 0.2867, ns	P = 0.0962, ns	P > 0.1000, ns
	k	sIPSC	Amplitude (pA)	Male	P53-80	WT HT	17 (4) 18 (3)	WT = 40.33 ± 2.730 HT = 48.84 ± 2.892	Mann-Whitney test		P = 0.0224, *	Mann-Whitney U = 84	Two-tailed	P = 0.3067, ns	P = 0.0891, ns	P = 0.2718, ns	P > 0.1000, ns
														P = 0.0131, *	P = 0.0001, ***	P = 0.0038, **	P = 0.0437, *
	l		Frequency (Hz)	Male		WT HT	17 (4) 18 (3)	WT = 8.956 ± 0.7833 HT = 14.58 ± 1.418	Welch's t-test	F-test to compare variance P = 0.0166, *	P = 0.0018, **	t = 3.469, df = 26.35	Two-tailed	P = 0.0505, ns	P = 0.1717, ns	P = 0.0819, ns	P = 0.0610, ns
														P = 0.0112, *	P = 0.0633, ns	P = 0.0118, *	P = 0.0919, ns
	n	Evoked EPSC/IPSC ratio	E/I ratio	Male	P55-63	WT HT	13 (3) 15 (4)	WT = 0.4016 ± 0.0510 HT = 0.6484 ± 0.1036	Welch's t-test	F-test to compare variance P = 0.0102, *	P = 0.0449, *	t = 2.138, df = 20.23	Two-tailed	P = 0.0467, *	P = 0.1563, ns	P = 0.0355, *	P > 0.1000, ns
														P = 0.0252, *	P = 0.1463, ns	P = 0.0410, *	P = 0.0182, *
	p	Intrinsic excitability	Number of spike	Male	P53-67	WT HT	22 (4) 26 (4)	2-way ANOVA		Interaction :: P = 0.0079, ** Injected current :: P < 0.001, *** Genotype :: P = 0.0153, *
									Sidak's multiple comparision test	WT vs HT
										50	P > 0.9999, ns
										100	P = 0.3610, ns
										150	P = 0.0305, *
										200	P = 0.0295, *
										250	P = 0.0478, *
										300	P = 0.0867, ns
										350	P = 0.1573, ns
										400	P = 0.3473, ns
										450	P = 0.4534, ns
										500	P = 0.3376, ns
	q		PB-AHP amplitude (mV)	Male	P53-67	WT HT	22 (4) 26 (4)	2-way ANOVA		Interaction :: P < 0.001, *** Injected current :: P < 0.001, *** Genotype :: P = 0.0077, **
									Sidak's multiple comparision test	WT vs HT
										0	P > 0.9999, ns
										50	P = 0.8966, ns
										100	P = 0.9603, ns
										150	P = 0.2063, ns
										200	P = 0.0086, **
										250	P = 0.0048, **
										300	P = 0.0067, **
										350	P = 0.0199, *
										400	P = 0.1911, ns
										450	P = 0.0085, **
	r		Input resistance (MΩ)	Male	P53-67	WT HT	22 (4) 26 (4)	WT = 101.4 ± 7.958 HT = 81.57 ± 5.753	Unpaired Student's t-test	F-test to compare variance P = 0.2490, ns	P = 0.0450, *	t = 2.061, df = 46	Two-tailed	P = 0.3428, ns	P = 0.1422, ns	P = 0.2369, ns	P > 0.1000, ns
														P = 0.0082, **	P < 0.001, ***	P = 0.0011, **	P > 0.1000, ns
	s		AP threshold (mV)	Male	P53-67	WT HT	22 (4) 26 (4)	WT = -32.33 ± 1.074 HT = -32.68 ± 0.8477	Unpaired Student's t-test	F-test to compare variance P = 0.4606, ns	P = 0.7977, ns	t = 0.2578, df = 46	Two-tailed	P = 0.0071, **	P = 0.0954, ns	P = 0.0060, **	P > 0.1000, ns
														P = 0.1777, ns	P = 0.1419, ns	P = 0.2564, ns	P > 0.1000, ns
	t		AP amplitude (mV)	Male	P53-67	WT HT	22 (4) 26 (4)	WT = 82.39 ± 1.002 HT = 85.11 ± 1.342	Unpaired Student's t-test	F-test to compare variance P = 0.0846, ns	P = 0.1219, ns	t = 1.576, df = 46	Two-tailed	P = 0.0658, ns	P = 0.0263, *	P = 0.0660, ns	P = 0.0504, ns
														P = 0.4411, ns	P = 0.2733, ns	P = 0.2768, ns	P > 0.1000, ns
	u		FWMH (ms)	Male	P53-67	WT HT	22 (4) 26 (4)	WT = 1.222 ± 0.0272 HT = 1.167 ± 0.0292	Unpaired Student's t-test	F-test to compare variance P = 0.4746, ns	P = 0.1828, ns	t = 1.352, df = 46	Two-tailed	P = 0.5795, ns	P = 0.5909, ns	P = 0.5073, ns	P > 0.1000, ns
														P = 0.5363, ns	P = 0.3474, ns	P = 0.7039, ns	P > 0.1000, ns
	v		AHP amplitude (mV)	Male	P53-67	WT HT	22 (4) 26 (4)	WT = 10.32 ± 0.8811 HT = 10.60 ± 0.8019	Mann-Whitney test		P = 0.5832, ns	Mann-Whitney U = 259	Two-tailed	P = 0.0067, **	P = 0.0167, *	P = 0.0090, **	P = 0.0021, **
														P = 0.3133, ns	P = 0.3989, ns	P = 0.4068, ns	P > 0.1000, ns
5	b	Open field test	Distance moved (cm)	Male	P58-88	WT-Gi, CNO - WT-Gi, CNO + HT-Gi, CNO - HT-Gi, CNO +	9 8 10 9	3-way ANOVA		Interaction :: P = 0.4099, ns CNO :: P = 0.2846, ns Genotype :: P < 0.001, *** Time :: P < 0.001, ***
	c		Total distance moved (cm)					2-way ANOVA		Interaction :: P = 0.7977, ns CNO :: P = 0.3957, ns Genotype :: P < 0.001, ***
	d		Center time (s)					3-way ANOVA		Interaction :: P = 0.9216, ns CNO :: P = 0.9848, ns Genotype :: P = 0.8273, ns Time :: P = 0.2242, ns
	e		Total center time (s)					2-way ANOVA		Interaction :: P = 0.1927, ns CNO :: P = 0.9007, ns Genotype :: P = 0.7453, ns
	f	Electronic Von frey test	Withdrawal Threshold (g)	Male	P60-92	WT-Gi, CNO - WT-Gi, CNO + HT-Gi, CNO - HT-Gi, CNO +	12 11 11 11	2-way ANOVA		Interaction :: P = 0.0011, ** CNO :: P < 0.001, *** Genotype :: P = 0.0108, *
									Tukey's multiple comparisons test	WT-Gi, CNO - vs HT-Gi, CNO -	P < 0.001, ***
										WT-Gi, CNO - vs WT-Gi, CNO +	P = 0.5690, ns
										WT-Gi, CNO - vs HT-Gi, CNO +	P = 0.2478, ns
										HT-Gi, CNO- vs WT-Gi, CNO +	P < 0.001, ***
										HT-Gi, CNO- vs HT-Gi, CNO +	P < 0.001, ***
										WT-Gi, CNO+ vs HT-Gi, CNO +	P = 0.9377, ns
	g	Thermal preference test	Time on warm floor (%)	Male	P62-94	WT-Gi, CNO - WT-Gi, CNO + HT-Gi, CNO - HT-Gi, CNO +	11 10 11 8	2-way ANOVA		Interaction :: P = 0.0270, * CNO :: P = 0.020, ** Genotype :: P = 0.7857, ns
									Tukey's multiple comparisons test	WT-Gi, CNO - vs HT-Gi, CNO -	P = 0.4370, ns
										WT-Gi, CNO - vs WT-Gi, CNO +	P = 0.8787, ns
										WT-Gi, CNO - vs HT-Gi, CNO +	P = 0.0822, ns
										HT-Gi, CNO- vs WT-Gi, CNO +	P = 0.1355, ns
										HT-Gi, CNO- vs HT-Gi, CNO +	P = 0.0024, **
										WT-Gi, CNO+ vs HT-Gi, CNO +	P = 0.3215, ns
	h	Hot plate test	Latency to nocifensive response (s)	Male	P65-96	WT-Gi, CNO - WT-Gi, CNO + HT-Gi, CNO - HT-Gi, CNO +	9 9 10 9	2-way ANOVA		Interaction :: P = 0.9873, ns CNO :: P = 0.5362, ns Genotype :: P = 0.0433, *
	i	Electric foot shock test	Freezing (%)	Male	P69-100	WT-Gi, CNO - WT-Gi, CNO + HT-Gi, CNO - HT-Gi, CNO +	9 8 7 9	Pre-exposure	2-way ANOVA	Interaction :: P = 0.4720, ns CNO :: P = 0.0129, ns Genotype :: P = 0.7510, ns
								1st shock	2-way ANOVA	Interaction :: P = 0.0300, * CNO :: P = 0.1684, ns Genotype :: P = 0.8541, ns
									Tukey's multiple comparisons test	WT-Gi, CNO - vs HT-Gi, CNO -	P = 0.3348, ns
										WT-Gi, CNO - vs WT-Gi, CNO +	P = 0.0574, ns
										WT-Gi, CNO - vs HT-Gi, CNO +	P = 0.64, ns
										HT-Gi, CNO- vs WT-Gi, CNO +	P = 0.8399, ns
										HT-Gi, CNO- vs HT-Gi, CNO +	P = 0.9299, **
										WT-Gi, CNO+ vs HT-Gi, CNO +	P = 0.4443, ns
								2nd shock	2-way ANOVA	Interaction :: P = 0.2255, ns CNO :: P = 0.7590, ns Genotype :: P = 0.1159, ns
6	c	fMRI with electrical whisker stimulation (Pre-CNO)	Signal change (%)	Male	P56-72	WT_Pre-CNO HT_Pre-CNO	11 11	ACC
								WT_Pre-CNO = 0.8194 ± 0.1536 HT_Pre_CNO = 1.4510 ± 0.0961	Unpaired Student's t-test	F-test to compare variance P = 0.1549, ns	P = 0.0023, **	t = 3.485, df = 20	Two-tailed	P = 0.4398, ns	P = 0.3769, ns	P = 0.6676, ns	P > 0.1000, ns
														P = 0.3295, ns	P = 0.2421, ns	P = 0.2846, ns	P > 0.1000, ns
								M2
								WT_Pre-CNO = 1.1492 ± 0.1288 HT_Pre_CNO = 1.3445 ± 0.1173	Unpaired Student's t-test	F-test to compare variance P = 0.7736, ns	P = 0.2754, ns	t = 1.121, df = 20	Two-tailed	P = 0.1084, ns	P = 0.1305, ns	P = 0.0765, ns	P > 0.1000, ns
														P = 0.1366, ns	P = 0.495, ns	P = 0.1885, ns	P > 0.1000, ns
								M1
								WT_Pre-CNO = 0.8737 ± 0.09174 HT_Pre_CNO = 1.0729 ± 0.1748	Unpaired Student's t-test	F-test to compare variance P = 0.0541, ns	P = 0.3248, ns	t = 1.009, df = 20	Two-tailed	P = 0.5712, ns	P = 0.851, ns	P = 0.7633, ns	P > 0.1000, ns
														P = 0.1682, ns	P = 0.0321, *	P = 0.1922, ns	P > 0.1000, ns
								cS1
								WT_Pre-CNO = 1.7411 ± 0.05227 HT_Pre_CNO = 1.7942 ± 0.09283	Unpaired Student's t-test	F-test to compare variance P = 0.0841, ns	P = 0.6237, ns	t = 0.4984, df = 20	Two-tailed	P = 0.8957, ns	P = 0.8035, ns	P = 0.8974, ns	P > 0.1000, ns
														P = 0.1904, ns	P = 0.6561, ns	P = 0.2223, ns	P > 0.1000, ns
								iS1
								WT_Pre-CNO = 1.1205 ± 0.1459 HT_Pre_CNO = 1.3174 ± 0.2157	Unpaired Student's t-test	F-test to compare variance P = 0.2337, ns	P = 0.4585, ns	t = 0.7559, df = 20	Two-tailed	P = 0.0485, *	P = 0.003, **	P = 0.0183, *	P > 0.1000, ns
														P = 0.011, *	P = 0.0023, **	P = 0.0069, **	P = 0.0155, *
								S2
								WT_Pre-CNO = 1.4429 ± 0.08017 HT_Pre_CNO = 1.5558 ± 0.06470	Unpaired Student's t-test	F-test to compare variance P = 0.5100, ns	P = 0.2863, ns	t = 1.095, df = 20	Two-tailed	P = 0.1028, ns	P = 0.2512, ns	P = 0.1451, ns	P > 0.1000, ns
														P = 0.4605, ns	P = 0.246, ns	P = 0.4796, ns	P > 0.1000, ns
								VP
								WT_Pre-CNO = 1.3852 ± 0.09966 HT_Pre_CNO = 1.4954 ± 0.03922	Welch's t-test	F-test to compare variance P = 0.0068, **	P = 0.3225, ns	t = 1.028, df = 13.02	Two-tailed	P = 0.3634, ns	P = 0.3828, ns	P = 0.3908, ns	P > 0.1000, ns
														P = 0.3037, ns	P = 0.4426, ns	P = 0.298, ns	P > 0.1000, ns
								PO
								WT_Pre-CNO = 1.0849 ± 0.08570 HT_Pre_CNO = 1.2090 ± 0.09473	Unpaired Student's t-test	F-test to compare variance P = 0.7576, ns	P = 0.3428, ns	t = 0.9717, df = 20	Two-tailed	P = 0.6794, ns	P = 0.7016, ns	P = 0.6183, ns	P > 0.1000, ns
														P = 0.6563, ns	P = 0.7137, ns	P = 0.7486, ns	P > 0.1000, ns
								SCm
								WT_Pre-CNO = 1.6597 ± 0.06057 HT_Pre_CNO = 1.8125 ± 0.06476	Unpaired Student's t-test	F-test to compare variance P = 0.8365, ns	P = 0.1004, ns	t = 1.723, df = 20	Two-tailed	P = 0.0543, ns	P = 0.065, ns	P = 0.1256, ns	P = 0.0508, ns
														P = 0.0928, ns	P = 0.1432, ns	P = 0.0932, ns	P = 0.0393, *
								PAG
								WT_Pre-CNO = 1.3074 ± 0.07900 HT_Pre_CNO = 1.6550 ± 0.07056	Unpaired Student's t-test	F-test to compare variance P = 0.7278, ns	P = 0.0037, **	t = 3.281, df = 20	Two-tailed	P = 0.2852, ns	P = 0.5077, ns	P = 0.3232, ns	P > 0.1000, ns
														P = 0.325, ns	P = 0.6127, ns	P = 0.3092, ns	P > 0.1000, ns
	d	fMRI with electrical whisker stimulation (Post-CNO)	Signal change (%)	Male	P56-72	WT_Post-CNO HT_Post-CNO	11 11	ACC
								WT_Post-CNO = 0.4594 ± 0.2292 HT_Post-CNO = 0.5573 ± 0.2032	Unpaired Student's t-test	F-test to compare variance P = 0.7100, ns	P = 0.7525, ns	t = 0.3198, df = 20	Two-tailed	P = 0.5096, ns	P = 0.7969, ns	P = 0.6558, ns	P > 0.1000, ns
														P = 0.4414, ns	P = 0.4379, ns	P = 0.4013, ns	P > 0.1000, ns
								M2
								WT_Post-CNO = 0.6280 ± 0.1648 HT_Post-CNO = 0.6268 ± 0.1924	Unpaired Student's t-test	F-test to compare variance P = 0.6328, ns	P = 0.9964, ns	t = 0.004627, df = 20	Two-tailed	P = 0.8348, ns	P = 0.9475, ns	P = 0.8692, ns	P > 0.1000, ns
														P = 0.2771, ns	P = 0.6112, ns	P = 0.4704, ns	P 0.0696, ns
								M1
								WT_Post-CNO = 0.5148 ± 0.1871 HT_Post-CNO = 0.7572 ± 0.1598	Unpaired Student's t-test	F-test to compare variance P = 0.6275, ns	P = 0.3363, ns	t = 0.9851, df = 20	Two-tailed	P = 0.3297, ns	P = 0.2824, ns	P = 0.308, ns	P > 0.1000, ns
														P = 0.3192, ns	P = 0.5009, ns	P = 0.4046, ns	P 0.0624, ns
								cS1
								WT_Post-CNO = 1.6904 ± 0.05584 HT_Post-CNO = 1.6625 ± 0.07166	Unpaired Student's t-test	F-test to compare variance P = 0.4442, ns	P = 0.7616, ns	t = 0.3075, df = 20	Two-tailed	P = 0.534, ns	P = 0.7482, ns	P = 0.4171, ns	P > 0.1000, ns
														P = 0.4012, ns	P = 0.3198, ns	P = 0.3459, ns	P > 0.1000, ns
								iS1
								WT_Post-CNO = 0.9966 ± 0.1454 HT_Post-CNO = 1.0213 ± 0.1323	Unpaired Student's t-test	F-test to compare variance P = 0.7707, ns	P = 0.9012, ns	t = 0.1258, df = 20	Two-tailed	P = 0.2589, ns	P = 0.459, ns	P = 0.2518, ns	P > 0.1000, ns
														P = 0.0319, *	P = 0.2551, ns	P = 0.044, *	P 0.0191, *
								S2
								WT_Post-CNO = 1.1807 ± 0.1816 HT_Post-CNO = 1.3363 ± 0.1141	Unpaired Student's t-test	F-test to compare variance P = 0.1585, ns	P = 0.4764, ns	t = 0.7257, df = 20	Two-tailed	P = 0.1941, ns	P = 0.2933, ns	P = 0.1474, ns	P > 0.1000, ns
														P = 0.9018, ns	P = 0.7167, ns	P = 0.8301, ns	P > 0.1000, ns
								VP
								WT_Post-CNO = 1.3609 ± 0.07566 HT_Post-CNO = 1.4024 ± 0.05417	Unpaired Student's t-test	F-test to compare variance P = 0.3070, ns	P = 0.6605, ns	t = 0.4459, df = 20	Two-tailed	P = 0.7848, ns	P = 0.4721, ns	P = 0.7419, ns	P > 0.1000, ns
														P = 0.4493, ns	P = 0.4148, ns	P = 0.4768, ns	P > 0.1000, ns
								PO
								WT_Post-CNO = 1.0974 ± 0.1242 HT_Post-CNO = 0.8868 ± 0.07604	Unpaired Student's t-test	F-test to compare variance P = 0.1376, ns	P = 0.1637, ns	t = 1.446, df = 20	Two-tailed	P = 0.3956, ns	P = 0.7146, ns	P = 0.4649, ns	P > 0.1000, ns
														P = 0.8892, ns	P = 0.6929, ns	P = 0.8583, ns	P > 0.1000, ns
								SCm
								WT_Post-CNO = 1.6420 ± 0.1146 HT_Post-CNO = 1.4649 ± 0.1111	Unpaired Student's t-test	F-test to compare variance P = 0.9244, ns	P = 0.2803, ns	t = 1.110, df = 20	Two-tailed	P = 0.2101, ns	P = 0.4646, ns	P = 0.2072, ns	P > 0.1000, ns
														P = 0.2213, ns	P = 0.0625, ns	P = 0.1522, ns	P > 0.1000, ns
								PAG
								WT_Post-CNO = 1.1997 ± 0.1286 HT_Post-CNO = 1.0850 ± 0.1873	Unpaired Student's t-test	F-test to compare variance P = 0.2513, ns	P = 0.6192, ns	t = 0.5049, df = 20	Two-tailed	P = 0.5695, ns	P = 0.5267, ns	P = 0.4303, ns	P > 0.1000, ns
														P = 0.0225, *	P = 0.0024, **	P = 0.0101, *	P 0.0415, *
	e	fMRI with electrical whisker stimulation (Pre-DMSO)	Signal change (%)	Male	P59-71	WT_Pre-DMSO HT_Pre-DMSO	7 7	ACC
								WT_Pre-DMSO = 0.2597 ± 0.1671 HT_Pre-DMSO = 1.0670 ± 0.2577	Unpaired Student's t-test	F-test to compare variance P = 0.3160, ns	P = 0.0220, *	t = 2.629, df = 12	Two-tailed	N too small	N too small	P = 0.9248, ns	P > 0.1000, ns
														N too small	N too small	P = 0.2953, ns	P > 0.1000, ns
								M2
								WT_Pre-DMSO = 0.9915 ± 0.1678 HT_Pre-DMSO = 1.106 ± 0.1734	Unpaired Student's t-test	F-test to compare variance P = 0.9391, ns	P = 0.6427, ns	t = 0.4759, df = 12	Two-tailed	N too small	N too small	P = 0.2861, ns	P > 0.1000, ns
														N too small	N too small	P = 0.907, ns	P > 0.1000, ns
								M1
								WT_Pre-DMSO = 0.4664 ± 0.2738 HT_Pre-DMSO = 0.8938 ± 0.2739	Unpaired Student's t-test	F-test to compare variance P = 0.9997, ns	P = 0.2914, ns	t = 1.104, df = 12	Two-tailed	N too small	N too small	P = 0.1033, ns	P = 0.0644, ns
														N too small	N too small	P = 0.9232, ns	P > 0.1000, ns
								cS1
								WT_Pre-DMSO = 1.4282 ± 0.1096 HT_Pre-DMSO = 1.7322 ± 0.1274	Unpaired Student's t-test	F-test to compare variance P = 0.7241, ns	P = 0.0956, ns	t = 1.809, df = 12	Two-tailed	N too small	N too small	P = 0.8451, ns	P > 0.1000, ns
														N too small	N too small	P = 0.5215, ns	P > 0.1000, ns
								iS1
								WT_Pre-DMSO = 1.1748 ± 0.08407 HT_Pre-DMSO = 1.2872 ± 0.1313	Unpaired Student's t-test	F-test to compare variance P = 0.3020, ns	P = 0.4849, ns	t = 0.7207, df = 12	Two-tailed	N too small	N too small	P = 0.6243, ns	P > 0.1000, ns
														N too small	N too small	P = 0.7307, ns	P > 0.1000, ns
								S2
								WT_Pre-DMSO = 1.2891 ± 0.6748 HT_Pre-DMSO = 1.5034 ± 0.1460	Unpaired Student's t-test	F-test to compare variance P = 0.0823, ns	P = 0.2075, ns	t = 1.332, df = 12	Two-tailed	N too small	N too small	P = 0.9378, ns	P > 0.1000, ns
														N too small	N too small	P = 0.4254, ns	P > 0.1000, ns
								VP
								WT_Pre-DMSO = 1.2519 ± 0.1854 HT_Pre-DMSO = 1.5926 ± 0.08094	Unpaired Student's t-test	F-test to compare variance P = 0.0636, ns	P = 0.1180, ns	t = 1.684, df = 12	Two-tailed	N too small	N too small	P = 0.0399, *	P > 0.1000, ns
														N too small	N too small	P = 0.8936, ns	P > 0.1000, ns
								PO
								WT_Pre-DMSO = 0.9937 ± 0.06801 HT_Pre-DMSO = 0.9749 ± 0.1307	Unpaired Student's t-test	F-test to compare variance P = 0.1369, ns	P = 0.9006, ns	t = 0.1275, df = 12	Two-tailed	N too small	N too small	P = 0.3666, ns	P > 0.1000, ns
														N too small	N too small	P = 0.1034, ns	P > 0.1000, ns
								SCm
								WT_Pre-DMSO = 1.5150 ± 0.1130 HT_Pre-DMSO = 1.6226 ± 0.1243	Unpaired Student's t-test	F-test to compare variance P = 0.8230, ns	P = 0.5338, ns	t = 0.6407, df = 12	Two-tailed	N too small	N too small	P = 0.6488, ns	P > 0.1000, ns
														N too small	N too small	P = 0.4043, ns	P > 0.1000, ns
								PAG
								WT_Pre-DMSO = 0.9959 ± 0.1360 HT_Pre-DMSO = 1.4940 ± 0.1100	Unpaired Student's t-test	F-test to compare variance P = 0.6202, ns	P = 0.0147, *	t = 2.848, df = 12	Two-tailed	N too small	N too small	P = 0.5266, ns	P > 0.1000, ns
														N too small	N too small	P = 0.7433, ns	P > 0.1000, ns
	f	fMRI with electrical whisker stimulation (Post-DMSO)	Signal change (%)	Male	P59-71	WT_Post-DMSO HT_Post-DMSO	7 7	ACC
								WT_Post-DMSO = 0.3906 ± 0.2202 HT_Post-DMSO = 1.3659 ± 0.1593	Unpaired Student's t-test	F-test to compare variance P = 0.4509, ns	P = 0.0037, **	t = 3.588, df = 12	Two-tailed	N too small	N too small	P = 0.6607, ns	P > 0.1000, ns
														N too small	N too small	P = 0.9994, ns	P > 0.1000, ns
								M2
								WT_Post-DMSO = 0.9557 ± 0.1702 HT_Post-DMSO = 1.2029 ± 0.1838	Unpaired Student's t-test	F-test to compare variance P = 0.8563, ns	P = 0.3433, ns	t = 0.9866, df = 12	Two-tailed	N too small	N too small	P = 0.4127, ns	P > 0.1000, ns
														N too small	N too small	P = 0.8285, ns	P > 0.1000, ns
								M1
								WT_Post-DMSO = 0.3436 ± 0.2006 HT_Post-DMSO = 0.9343 ± 0.1637	Unpaired Student's t-test	F-test to compare variance P = 0.6337, ns	P =0.0416, *	t = 2.281, df = 12	Two-tailed	N too small	N too small	P = 0.9534, ns	P > 0.1000, ns
														N too small	N too small	P = 0.1249, ns	P > 0.1000, ns
								cS1
								WT_Post-DMSO = 1.5047 ± 0.1265 HT_Post-DMSO = 1.6663 ± 0.1871	Unpaired Student's t-test	F-test to compare variance P = 0.3639, ns	P = 0.4882, ns	t = 0.7151, df = 12	Two-tailed	N too small	N too small	P = 0.6639, ns	P > 0.1000, ns
														N too small	N too small	P = 0.2393, ns	P > 0.1000, ns
								iS1
								WT_Post-DMSO = 0.9196 ± 0.1055 HT_Post-DMSO = 0.8762 ± 0.1593	Unpaired Student's t-test	F-test to compare variance P = 0.3387, ns	P = 0.8243, ns	t = 0.2270, df = 12	Two-tailed	N too small	N too small	P = 0.793, ns	P > 0.1000, ns
														N too small	N too small	P = 0.6373, ns	P > 0.1000, ns
								S2
								WT_Post-DMSO = 1.1938 ± 0.1208 HT_Post-DMSO = 1.6103 ± 0.1660	Unpaired Student's t-test	F-test to compare variance P = 0.4590, ns	P = 0.0653, ns	t = 2.029, df = 12	Two-tailed	N too small	N too small	P = 0.7785, ns	P > 0.1000, ns
														N too small	N too small	P = 0.0273, *	P = 0.0276, *
								VP
								WT_Post-DMSO = 1.3349 ± 0.07993 HT_Post-DMSO = 1.5736 ± 0.08072	Unpaired Student's t-test	F-test to compare variance P = 0.9816, ns	P = 0.0574, ns	t = 2.101, df = 12	Two-tailed	N too small	N too small	P = 0.3446, ns	P > 0.1000, ns
														N too small	N too small	P = 0.9456, ns	P > 0.1000, ns
								PO
								WT_Post-DMSO = 1.0121 ± 0.1173 HT_Post-DMSO = 1.2030 ± 0.1326	Unpaired Student's t-test	F-test to compare variance P = 0.7745, ns	P = 0.3020, ns	t = 1.079, df = 12	Two-tailed	N too small	N too small	P = 0.0576, ns	P = 0.0275, *
														N too small	N too small	P = 0.8276, ns	P > 0.1000, ns
								SCm
								WT_Post-DMSO = 1.3752 ± 0.1184 HT_Post-DMSO = 1.8412 ± 0.1177	Unpaired Student's t-test	F-test to compare variance P = 0.9884, ns	P = 0.0163, *	t = 2.791, df = 12	Two-tailed	N too small	N too small	P = 0.5358, ns	P > 0.1000, ns
														N too small	N too small	P = 0.5916, ns	P > 0.1000, ns
								PAG
								WT_Post-DMSO = 0.9311 ± 0.1189 HT_Post-DMSO = 1.5433 ± 0.1612	Unpaired Student's t-test	F-test to compare variance P = 0.4774, ns	P = 0.010, *	t = 3.056, df = 12	Two-tailed	N too small	N too small	P = 0.2002, ns	P > 0.1000, ns
														N too small	N too small	P = 0.6601, ns	P > 0.1000, ns
Ext.Fig.1	c	Open field test	Distance moved (m)	Male	P54-72	WT CHT	17 14	2-way ANOVA		Interaction :: P = 0.3376, ns Time :: P < 0.001, *** Genotype :: P = 0.0561, ns
	d		Total distance moved (m)					WT = 178.4 ± 6.321 cHT = 159.3 ± 6.277	Unpaired Student's t-test	F-test to compare variance P = 0.7131, ns	P = 0.0425, *	t = 2.122, df = 29	Two-tailed	P = 0.2347, ns	P = 0.0490, *	P = 0.2594, ns	P > 0.1000, ns
														P = 0.7951, ns	P = 0.6814, ns	P = 0.9701, ns	P > 0.1000, ns
	e		Center time (min)					2-way ANOVA		Interaction :: P = 0.4104, ns Time :: P < 0.001, *** Genotype :: P = 0.0515, ns
	f		Total center time (min)					WT = 5.888 ± 0.4561 cHT = 4.287 ± 0.6701	Unpaired Student's t-test	F-test to compare variance P = 0.2748, ns	P = 0.0515, ns	t = 2.031, df = 29	Two-tailed	P = 0.6046, ns	P = 0.4256, ns	P = 0.5022, ns	P > 0.1000, ns
														P = 0.1251, ns	P = 0.0292, *	P = 0.0469, *	P > 0.1000, ns
	g	Elevated plus-maze test	Closed arm entry number	Male	P60-64	WT cHT	7 8	WT = 36.14 ± 4.256 cHT = 33.50 ± 3.224	Unpaired Student's t-test	F-test to compare variance P = 0.5907, ns	P = 0.6238, ns	t = 0.5024, df = 13	Two-tailed	N too small	N too small	P = 0.3914, ns	P = 0.0861, ns
														P = 0.0867, ns	P = 0.2059, ns	P = 0.0886, ns	P > 0.1000, ns
	h		Time in closed arm (s)					WT = 296.6 ± 28.87 cHT = 293.4 ± 28.11	Unpaired Student's t-test	F-test to compare variance P = 0.9381, ns	P = 0.9387, ns	t = 0.07838, df = 13	Two-tailed	N too small	N too small	P = 0.2762, ns	P > 0.1000, ns
														P = 0.6616, ns	P = 0.7234, ns	P = 0.7152, ns	P > 0.1000, ns
	i		Open arm entry number					WT = 18.71 ± 1.973 cHT = 18.25 ± 3.121	Unpaired Student's t-test	F-test to compare variance P = 0.2213, ns	P = 0.9052, ns	t = 0.1215, df = 13	Two-tailed	N too small	N too small	P = 0.5380, ns	P > 0.1000, ns
														P = 0.3930, ns	P = 0.4553, ns	P = 0.3389, ns	P > 0.1000, ns
	j		Time in open arm (s)					WT = 67.56 ± 22.61 cHT = 69.79 ± 11.57	Mann-Whitney test		P = 0.6943, ns	Mann-Whitney U = 24	Two-tailed	N too small	N too small	P = 0.0063, **	P = 0.0180, *
														P = 0.3768, ns	P = 0.3051, ns	P = 0.3725, ns	P > 0.1000, ns
	k	Light-dark test	Time in light chamber (s)	Male	P63-67	WT cHT	7 8	WT = 173.2 ± 49.46 cHT = 179.3 ± 40.65	Unpaired Student's t-test	F-test to compare variance P = 0.7357, ns	P = 0.9248, ns	t = 0.09620, df = 13	Two-tailed	N too small	N too small	P = 0.7396, ns	P > 0.1000, ns
														P = 0.5267, ns	P = 0.5958, ns	P = 0.6021, ns	P > 0.1000, ns
Ext.Fig.2	g	Immunofluorescence	Co-labeling of NeuN & cFos/NeuN (%)	Male	P68-113	WT-Control (WC) HT-Control (HC)	5 4	WC = 1.221 ± 0.755 HC = 1.797 ± 0.342	Multiple unpaired t-test	CeA	P = 0.5456, ns	t = 0.6345, df = 7	Two-tailed
								WC = 1.187 ± 0.701 HC = 2.698 ± 1.053	Multiple unpaired t-test	SCs	P = 0.2556, ns	t = 1.238, df = 7	Two-tailed
								WC = 2.904 ± 1.333 HC = 5.553 ± 2.283	Multiple unpaired t-test	BLA	P = 0.3264, ns	t = 1.055, df = 7	Two-tailed
								WC = 1.305 ± 0.559 HC = 2.164 ± 0.795	Multiple unpaired t-test	S2	P = 0.3926, ns	t = 0.9110, df = 7	Two-tailed
								WC = 2.552 ± 1.953 HC = 2.709 ± 1.740	Multiple unpaired t-test	VNG Thal	P = 0.9551, ns	t = 0.0583, df = 7	Two-tailed
								WC = 2.105 ± 0.584 HC = 3.160 ± 0.548	Multiple unpaired t-test	HY	P = 0.2385, ns	t = 1.289, df = 7	Two-tailed
								WC = 2.138 ± 0.979 HC = 3.447 ± 1.058	Multiple unpaired t-test	M1	P = 0.3963, ns	t = 0.9035, df = 7	Two-tailed
								WC = 1.662 ± 0.559 HC = 2.646 ± 0.984	Multiple unpaired t-test	S1	P = 0.3894, ns	t = 0.9175, df = 7	Two-tailed
								WC = 2.086 ± 0.786 HC = 3.944 ± 1.553	Multiple unpaired t-test	IL Thal	P = 0.2918, ns	t = 1.140, df = 7	Two-tailed
								WC = 1.156 ± 0.592 HC = 2.335 ± 1.629	Multiple unpaired t-test	L Hb	P = 0.4802, ns	t = 0.7456, df = 7	Two-tailed
								WC = 2.252 ± 1.189 HC = 3.595 ± 0.992	Multiple unpaired t-test	HIP	P = 0.4304, ns	t = 0.8367, df = 7	Two-tailed
								WC = 2.076 ± 1.191 HC = 1.928 ± 0.811	Multiple unpaired t-test	MD Thal	P = 0.5479, ns	t = 0.0966, df = 7	Two-tailed
								WC = 4.220 ± 2.028 HC = 6.179 ± 2.372	Multiple unpaired t-test	INS	P = 0.5479, ns	t = 0.6314, df = 7	Two-tailed
								WC = 2.782 ± 0.511 HC = 4.816 ± 0.446	Multiple unpaired t-test	PAG	P = 0.0227, *	t = 2.909, df = 7	Two-tailed
								WC = 4.575 ± 1.858 HC = 6.987 ± 2.663	Multiple unpaired t-test	M2	P = 0.4687, ns	t = 0.7660, df = 7	Two-tailed
								WC = 5.006 ± 2.334 HC = 9.953 ± 3.327	Multiple unpaired t-test	ENT	P = 0.2499, ns	t = 1.255, df = 7	Two-tailed
								WC = 2.679 ± 1.440 HC = 2.600 ± 0.936	Multiple unpaired t-test	BNST	P = 0.9667, ns	t = 0.0433, df = 7	Two-tailed
								WC = 3.990 ± 2.569 HC = 1.560 ± 0.950	Multiple unpaired t-test	AN Thal	P = 0.4489, ns	t = 0.8020, df = 7	Two-tailed
								WC = 5.649 ± 4.419 HC = 4.135 ± 1.107	Multiple unpaired t-test	IL	P = 0.7754, ns	t = 0.2965, df = 7	Two-tailed
								WC = 6.026 ± 1.703 HC = 9.225 ± 3.198	Multiple unpaired t-test	PV Thal	P = 0.3792, ns	t = 0.9385, df = 7	Two-tailed
								WC = 4.324 ± 0.874 HC = 6.218 ± 2.224	Multiple unpaired t-test	ACC	P = 0.4158, ns	t = 0.8648, df = 7	Two-tailed
								WC = 5.253 ± 3.131 HC = 7.192 ± 2.405	Multiple unpaired t-test	PrL	P = 0.6530, ns	t = 0.4694, df = 7	Two-tailed
								WC = 4.665 ± 2.290 HC = 8.662 ± 3.470	Multiple unpaired t-test	ORB	P = 0.3514, ns	t = 0.9983, df = 7	Two-tailed
Ext.Fig.3	b	Open field test	Distance moved (cm)	Male	P56-85	WT-Gi, CNO - WT-Gi, CNO + HT-Gi, CNO - HT-Gi, CNO +	3 4 5 4	3-way ANOVA		Interaction :: P = 0.9022, ns CNO :: P = 0.4715, ns Genotype :: P = 0.0024, ** Time :: P < 0.001, ***
	c		Total distance moved (cm)					2-way ANOVA		Interaction :: P = 0.4394, ns CNO :: P = 0.4715, ns Genotype :: P = 0.024, **
	d		Center time (s)					3-way ANOVA		Interaction :: P = 0.3507, ns CNO :: P = 0.5107, ns Genotype :: P = 0.9510, ns Time :: P = 0.2857, ns
	e		Total center time (s)					2-way ANOVA		Interaction :: P = 0.3868, ns CNO :: P = 0.5107, ns Genotype :: P = 0.9510, ns
	f	Electronic Von frey test	Withdrawal Threshold (g)	Male	P58-89	WT-Gi, CNO - WT-Gi, CNO + HT-Gi, CNO - HT-Gi, CNO +	6 7 7 7	2-way ANOVA		Interaction :: P = 0.0726, ns CNO :: P = 0.8288, ns Genotype :: P < 0.001, ***
	g	Thermal preference test	Time on warm floor (%)	Male	P60-91	WT-Gi, CNO - WT-Gi, CNO + HT-Gi, CNO - HT-Gi, CNO +	6 7 8 8	2-way ANOVA		Interaction :: P = 0.3839, ns CNO :: P = 0.9364, ns Genotype :: P = 0.1197, ns
	h	Hot plate test	Latency to nocifensive response (s)	Male	P63-93	WT-Gi, CNO - WT-Gi, CNO + HT-Gi, CNO - HT-Gi, CNO +	3 5 5 5	2-way ANOVA		Interaction :: P = 0.0942, ns CNO :: P = 0.7179, ns Genotype :: P = 0.0167, *
	i	Electric foot shock test	Freezing (%)	Male	P79-97	WT-Gi, CNO - WT-Gi, CNO + HT-Gi, CNO - HT-Gi, CNO +	4 5 4 6	Pre-exposure	2-way ANOVA	Interaction :: P = 0.6180, ns CNO :: P = 0.9930, ns Genotype :: P = 0.7139, ns
								1st shock	2-way ANOVA	Interaction :: P = 0.4568, ns CNO :: P = 0.1540, ns Genotype :: P = 0.6599, ns
								2nd shock	2-way ANOVA	Interaction :: P = 0.2375, ns CNO :: P = 0.3071, ns Genotype :: P = 0.1727, ns
	j	Clozapine concentration	CZP (mg/ml)	Male	P65-67	Anesthesia Awake	3 3	2-way ANOVA		Interaction :: P = 0.0894, ns Time :: P = 0.0010, ** Anesthesia :: P = 0.1465, ns
